# Supplementary material for: Genomics of body fat percentage may contribute to sex bias in anorexia nervosa
Source: Am J Med Genet B Neuropsychiatr Genet. 2018 Dec 28;180(6):428–38. doi: 10.1002/ajmg.b.32709 (PMC6751355; doi:10.1002/ajmg.b.32709)
Supplement: Supplementary file 2 — Table S1 Twin‐based (twin‐h 2) and single nucleotide polymorphism‐based heritability (SNP‐h 2) estimates derived from genome‐wide association studies (GWAS) for anorexia nervosa (AN) and anthropometric traits measured by bioelectrical impedance analysis of fat‐free mass (FFM), and body fat percentage (BF%) Table S2. Sex data for the anorexia nervosa (AN) genome‐wide association study (GWAS) datasets Table S3. Exclusion criteria by International Statistical Classification of Diseases (ICD‐10), British National Formulary (BNF), and UK Biobank variable Table S4. Inflation statistics and heritability estimates on the observed scale of the genome‐wide association studies (GWAS). Attenuation ratio as calculated by Loh et al. (2017) Table S5 (a) Genome‐wide significant loci of the body fat percentage genome‐wide association study (GWAS) including heterogeneity measures of the meta‐analysis and a z‐test to test for significant differences between the sexes. Sex‐specific loci are defined as reaching genome‐wide significance (5 × 10−8) in either females or males, not reaching suggestive significance in the opposite sex (5 × 10−6) and the differences in beta estimates is significant after Bonferroni correction for the total number of significant genomic loci. (b) Genomic loci associated with anthropometric traits in published genome‐wide association studies (GWAS). Previous associations have been retrieved from the GWAS catalog (https://www.ebi.ac.uk/gwas/). Data extracted from Functional Mapping and Annotation of Genome‐Wide Association Studies (FUMA, http://fuma.ctglab.nl/) Table S6. (a) Genome‐wide significant loci of the fat‐free mass genome‐wide association study (GWAS) including heterogeneity measures of the meta‐analysis and a z‐test to test for significant differences between the sexes. Sex‐specific loci are defined as reaching genome‐wide significance (5 × 10−8) in either females or males, not reaching suggestive significance in the opposite sex (5 × 10−6) and the dif [file AJMG-180-428-s002.xlsx]

## Sheet: S1. Twin-h2 for AN, FFM, & BF%
Supplementary Table S1. Twin-based (twin-h2) and single nucleotide polymorphism-based heritability (SNP-h2) estimates derived from genome-wide association studies (GWAS) for anorexia nervosa (AN) and anthropometric traits measured by bioelectrical impedance analysis of fat-free mass (FFM), and body fat percentage (BF%).
	AN	FFM	BF%
Twin-h2	Both
	56% (Bulik et al., 2006)	74% (Tarnoki et al., 2014)	74% (Tarnoki et al., 2014)
	Females
	57% (Bulik et al., 2010)	61% (Schousboe et al., 2004)	59% (Schousboe et al., 2004)
	Males
	Not available	56% (Schousboe et al., 2004)	66% (Schousboe et al., 2004)
SNP-h2	20% (Duncan et al., 2017)	43.3%‡ (Zillikens et al., 2017)	10%† (Lu et al., 2016)
†SNP-h2 was calculated by linkage equilibrium score regression (LDSC) from available summary statistics (Bulik-Sullivan et al., 2015).
‡The authors estimated SNP-h2 using GREML (restricted maximum likelihood) implemented in Genome-wide Complex Trait Analysis (GCTA; Yang et al. 2010). The SNP-h2 calculated by LDSC was 13%.
AN = anorexia nervosa, BF% = body fat percentage, FFM = fat free mass, h2 = heritability, SNP = single nucleotide polymorphism.

## Sheet: S2. Sex data of AN GWAS
Supplementary Table S2. Sex data for the anorexia nervosa (AN) genome-wide association study (GWAS) datasets
Dataset no.	PGC cohort abbreviation	Study	Country	Phenotypic sex							Biological sex
				Cases			Controls				Cases			Controls
				Females	Males	Ambiguous	Females	Males	Ambiguous		Females	Males	Ambiguous	Females	Males	Ambiguous	Notes
1	chop	CHOP/PFCG	US/Canada, UK, Germany, Italy	1008	24	0	1658	1909	1		1008	24	0	1658	1909	1
2	fin1	GCAN/WTCCC3	Finland	130	0	0	287	216	0		130	0	0	287	216	0
3	fre1	GCAN/WTCCC3	France	293	0	0	921	69	0		-	-	-	-	-	-	Biological sex cannot be determined
4	gns2	GCAN/WTCCC3	Germany, Norway, Sweden	657	0	0	1262	1001	0		-	-	-	-	-	-	Biological sex cannot be determined
5	itgr	GCAN/WTCCC3	Italy-South, Greece	144	0	0	129	0	0		144	0	0	129	0	0
6	net1	GCAN/WTCCC3	Netherlands	348	0	0	775	562	0		348	0	0	775	562	0
7	poco	GCAN/WTCCC3/IARC/CNG	Poland, Czech Republic	239	0	0	206	397	1		239	0	0	205	397	2
8	spa1	GCAN/WTCCC3	Spain	184	0	0	0	0	156		184	0	0	125	30	1
9	ukd1	GCAN/WTCCC3	UK	242	0	0	0	957	0		-	-	-	-	-	-	Biological sex cannot be determined
10	usa1	GCAN/WTCCC3	US/Canada	418	0	0	379	371	0		-	-	-	-	-	-	Biological sex cannot be determined
11	w1to6	ANGI-DK	Denmark	322	35	0	1125	3703	0		322	35	0	1125	3703	0
12	w7	ANGI-DK	Denmark	90	7	0	378	453	0		89	7	1	378	452	1
13	w8	ANGI-DK	Denmark	144	18	0	535	527	0		144	18	0	535	527	0
14	w9	ANGI-DK	Denmark	161	19	0	490	531	0		161	19	0	490	531	0
15	w10	ANGI-DK	Denmark	145	11	0	344	370	0		145	11	0	344	370	0
16	w11	ANGI-DK	Denmark	151	13	0	380	374	0		151	13	0	379	374	1
17	w12	ANGI-DK	Denmark	172	4	0	368	417	0		172	4	0	368	417	0
18	w13	ANGI-DK	Denmark	170	11	0	373	416	0		170	11	0	372	416	1
19	w14	ANGI-DK	Denmark	158	11	0	368	393	0		158	11	0	367	393	1
20	w15	ANGI-DK	Denmark	167	18	0	419	399	0		167	18	0	418	399	1
21	w16	ANGI-DK	Denmark	160	14	0	411	389	0		160	14	0	411	389	0
22	w17	ANGI-DK	Denmark	144	14	0	390	371	0		144	14	0	390	371	0
23	w18	ANGI-DK	Denmark	238	7	0	403	449	0		238	7	0	403	449	0
24	w19	ANGI-DK	Denmark	203	8	0	414	437	0		203	8	0	414	437	0
25	w20	ANGI-DK	Denmark	190	10	0	407	395	0		190	10	0	406	395	1
26	w21	ANGI-DK	Denmark	145	16	0	372	429	0		145	16	0	372	429	0
27	w22	ANGI-DK	Denmark	199	12	0	395	450	0		198	12	0	395	450	1
28	w23	ANGI-DK	Denmark	154	10	0	444	513	0		154	10	0	443	513	1
29	w24	ANGI-DK	Denmark	1241	0	0	1447	0	0		1241	0	0	1447	0	0
30	aunz	ANGI-ANZ/QSkin	Australia, New Zealand	2493	43	0	8545	7079	0		2493	43	0	8537	7076	11
31	usa2	ANGI-US/PFCG	United States	1272	30	2	1115	192	0		1270	30	4	1115	192	0
32	sedk	ANGI-SE (Riksät/SCÄ/LifeGene/other)	Sweden, Denmark	4020	86	0	3724	69	0		4016	88	2	3717	72	4	One case (unknown which) was dropped by GWAS analysis
33	ukbb	UK Biobank	UK	729	39	0	2909	156	0		729	39	0	2907	156	2
Note. 'Biological ambiguous sex' samples were retained post-QC if their F estimates were near the threshold for the listed sex in the phenotype file. For spa1, controls lacked phenotypic sex and biological sex was taken to be accurate. ANGI, Anorexia Nervosa Genetics Initiative; ANZ, Australia & New Zealand, CHOP, Children's Hospital of Philadelphia; DK, Denmark; GCAN, Genetic Consortium for Anor…

## Sheet: S3. Exclusion criteria body com
Supplementary Table S3. Exclusion criteria by International Statistical Classification of Diseases (ICD-10), British National Formulary (BNF), and UK Biobank variable
International Statistical Classification of Diseases (ICD-10) categories
I Certain infectious and parasitic diseases
A15-A19	Tuberculosis
B20-B24	Human immunodeficiency virus [HIV] disease
II Neoplasms
C00-C75	Malignant neoplasms, stated or presumed to be primary, of specified sites, except of lymphoid, haematopoietic and related tissue
C00-C14	Malignant neoplasms of lip, oral cavity and pharynx
C15-C26	Malignant neoplasms of digestive organs
C30-C39	Malignant neoplasms of respiratory and intrathoracic organs
C40-C41	Malignant neoplasms of bone and articular cartilage
C43-C44	Melanoma and other malignant neoplasms of skin
C45-C49	Malignant neoplasms of mesothelial and soft tissue
C50-C50	Malignant neoplasm of breast
C51-C58	Malignant neoplasms of female genital organs
C60-C63	Malignant neoplasms of male genital organs
C64-C68	Malignant neoplasms of urinary tract
C69-C72	Malignant neoplasms of eye, brain and other parts of central nervous system
C73-C75	Malignant neoplasms of thyroid and other endocrine glands
V Mental and behavioural disorders
F00-F09	Organic, including symptomatic, mental disorders
F10-F19	Mental and behavioural disorders due to psychoactive substance use
F20-F29	Schizophrenia, schizotypal and delusional disorders
F30-F39	Mood [affective] disorders
F40-F48	Neurotic, stress-related and somatoform disorders
F50-F59	Behavioural syndromes associated with physiological disturbances and physical factors
F60-F69	Disorders of adult personality and behaviour
F70-F79	Mental retardation
F80-F89	Disorders of psychological development
F90-F98	Behavioural and emotional disorders with onset usually occurring in childhood and adolescence
F99-F99	Unspecified mental disorder
IV Endocrine, nutritional and metabolic diseases
E00-E07	Disorders of thyroid gland
E10-E14	Diabetes mellitus
E15-E16	Other disorders of glucose regulation and pancreatic internal secretion
E20-E35	Disorders of other endocrine glands
E70-E90	Metabolic disorders
XI Diseases of the digestive system
K50-K52	Noninfective enteritis and colitis
K58	Irritable bowel syndrome
K70-K77	Diseases of liver
XIII Diseases of the musculoskeletal system and connective tissue
M30-M36	Systemic connective tissue disorders
M60-63	Disorders of muscles
Medication - British National Formulary
A08A	ANTIOBESITY PREPARATIONS, EXCL. DIET PRODUCTS
A10A	INSULINS AND ANALOGUES
A10B	BLOOD GLUCOSE LOWERING DRUGS, EXCL. INSULINS
A10X	OTHER DRUGS USED IN DIABETES
A14A	ANABOLIC STEROIDS
A14B	OTHER ANABOLIC AGENTS
A16A	OTHER ALIMENTARY TRACT AND METABOLISM PRODUCTS
C02L	ANTIHYPERTENSIVES AND DIURETICS IN COMBINATION
C03A	LOW-CEILING DIURETICS, THIAZIDES
C03B	LOW-CEILING DIURETICS, EXCL. THIAZIDES
C03C	HIGH-CEILING DIURETICS
C03D	POTASSIUM-SPARING AGENTS
C03E	DIURETICS AND POTASSIUM-SPARING AGENTS IN COMBINATION
C03X	OTHER DIURETICS
C07B	BETA BLOCKING AGENTS AND THIAZIDES
C07C	BETA BLOCKING AGENTS AND OTHER DIURETICS
C07D	BETA BLOCKING AGENTS, THIAZIDES AND OTHER DIURETICS
C09A	ACE INHIBITORS, PLAIN
C09B	ACE INHIBITORS, COMBINATIONS
C09C	ANGIOTENSIN II ANTAGONISTS, PLAIN
C09D	ANGIOTENSIN II ANTAGONISTS, COMBINATIONS
C09X	OTHER AGENTS ACTING ON THE RENIN-ANGIOTENSIN SYSTEM
C10A	LIPID MODIFYING AGENTS, PLAIN
C10B	LIPID MODIFYING AGENTS, COMBINATIONS
G03A	HORMONAL CONTRACEPTIVES FOR SYSTEMIC USE
G03B	ANDROGENS
G03C	ESTROGENS
G03D	PROGESTOGENS
G03E	ANDROGENS AND FEMALE SEX HORMONES IN COMBINATION
G03F	PROGESTOGENS AND ESTROGENS IN COMBINATION
G03G	GONADOTROPINS AND OTHER OVULATION STIMULANTS
G03H	ANTIANDROGENS
G03X	OTHER SEX HORMONES AND MODULATORS OF THE GENITAL SYSTEM
G04CB	Testosterone-5-alpha reductase inhibitors
H01A	ANTERIOR PITUITARY LOBE HORMONES AND ANALOGUES
H01B	POSTERIOR PITUITARY LOBE HORMONES
H01C	HYPOTHALAMIC HORMONES
H02A	CORTICOSTEROIDS FOR SYSTEMIC USE, PLAIN
H02B	CORTICOSTEROIDS FOR SYSTEMIC USE, COMBINATIONS
H02C	ANTIADRENAL PREPARATIONS
H03A	THYROID PREPARATIONS
H03B	ANTITHYROID PREPARATIONS
H04A	GLYCOGENOLYTIC HORMONES
H05A	PARATHYROID HORMONES AND ANALOGUES
H05B	ANTI-PARATHYROID AGENTS
J04AC	Hydrazides
J04AD	Thiocarbamide derivatives
J04AK	Other drugs for treatment of tuberculosis
J04AM	Combinations of drugs for treatment of tuberculosis
J04B	DRUGS FOR TREATMENT OF LEPRA
J05AE	Protease inhibitors
J05AF	Nucleoside and nucleotide reverse transcriptase inhibitors
J05AG	Non-nucleoside reverse transcriptase inhibitors
J05AR	Antivirals for treatment of HIV infections, combinations
L01A	ALKYLATING AGENTS
L01B	ANTIMETABOLITES
L01C	PLANT ALKALOIDS AND OTHER NATURAL PRODUCTS
L01D	CYTOTOXIC ANTIBIOTICS AND RELATED SUBSTANCES
L01X	OTHER ANTINEOPLASTIC AGENTS
L02A	HORMONES AND RELATED AGENTS
L02B	HORMONE ANTAGONISTS AND RELATED AGENTS
L03A	IMMUNOSTIMULANTS
L04A	IMMUNOSUPPRESSANTS
M01B	ANTIINFLAMMATORY/ANTIRHEUMATIC AGENTS IN COMBINATION
M01C	SPECIFIC ANTIRHEUMATIC AGENTS
M04A	ANTIGOUT PREPARATIONS
M05B	DRUGS AFFECTING BONE STRUCTURE AND MINERALIZATION
M09AA	Quinine and derivatives
N02BG10	Cannabinoids
N04B	DOPAMINERGIC AGENTS
N05A	ANTIPSYCHOTICS
N06A	ANTIDEPRESSANTS
N06BA	Centrally acting sympathomimetics
N06C	PSYCHOLEPTICS AND PSYCHOANALEPTICS IN COMBINATION
UK Biobank
UK Biobank variable	Pregnancy
UK Biobank variable	Hysterectomie

## Sheet:  S4. GWAS h2 & inflation statis
	Supplementary Table S4. Inflation statistics and heritability estimates on the observed scale of the genome-wide association studies (GWAS). Attenuation ratio as calculated by Loh et al. (2017).
Internal code	Trait details	Sex	Year	Accessibility	Ancestry	Data type	N cases	N controls	N total	Consortium	PMID	Reference	h2 observed	h2 se	Lambda GC	Mean chi^2	LDSC intercept	Intercept se	Attenuation ratio	Ratio se	Download link
	Psychiatric disorders and behavioural traits
ANOR02	Anorexia nervosa (PGC2)	both	2018	Personal communication	European	binary	16991	56059	73050	PGC	Not published (H. Watson 2018 PGC)		0.1738	0.0116	1.2431	1.2804	1.0287	0.0095	0.1023	0.0338
ANXI03	Lifetime probable anxiety diagnosis	both	2018	Personal communication	European	binary	25453	58113	83566	UK Biobank	https://www.biorxiv.org/content/early/2017/10/16/203844	https://www.biorxiv.org/content/early/2017/10/16/203844	0.1041	0.0069	1.1428	1.1591	0.9898	0.0069	<0	0
ANXI03F	Lifetime probable anxiety diagnosis	female	2018	Personal communication	European	binary	16776	27471	44247	UK Biobank	https://www.biorxiv.org/content/early/2017/10/16/203844	https://www.biorxiv.org/content/early/2017/10/16/203844	0.1361	0.0116	1.0988	1.1019	0.9838	0.0066	<0	0
ANXI03M	Lifetime probable anxiety diagnosis	male	2018	Personal communication	European	binary	8677	30642	39319	UK Biobank	https://www.biorxiv.org/content/early/2017/10/16/203844	https://www.biorxiv.org/content/early/2017/10/16/203844	0.072	0.0119	1.0527	1.0568	1.0018	0.0057	0.0311	0.1005
DEPR05	Major depressive disorder (PGC2, no 23andme)	both	2018	Personal communication	European	binary	16823	25632	42455	PGC	29700475	https://www.nature.com/articles/s41588-018-0090-3	0.1084	0.0136	1.0864	1.0825	0.9904	0.0069	<0	0
DEPR05F	Major depressive disorder (PGC2, no 23andme)	both	2018	Personal communication	European	binary	11438	13022	24460	PGC	29700475	https://www.nature.com/articles/s41588-018-0090-1	0.1412	0.0207	1.0466	1.0478	0.9788	0.0067	<0	0
DEPR05M	Major depressive disorder (PGC2, no 23andme)	both	2018	Personal communication	European	binary	5377	12463	17840	PGC	29700475	https://www.nature.com/articles/s41588-018-0090-2	0.0533	0.0287	1.0527	1.0445	1.0256	0.0065	0.5755	0.1453
EDUC01	Educational Attainment: Education Years	both	2016	Free download	European	continuous			217568	SSGAC	27225129	http://www.nature.com/nature/journal/v533/n7604/full/nature17671.html	0.1671	0.0055	1.4745	1.6445	0.9377	0.0092	<0	0	http://ssgac.org/documents/EduYears_Main.txt.gz
EDUC01F	Educational Attainment: Education Years	female	2016	Free download	European	continuous			122428	SSGAC	27225129	http://www.nature.com/nature/journal/v533/n7604/full/nature17671.html	0.1777	0.0074	1.2966	1.3812	0.9551	0.0085	<0	0	http://ssgac.org/documents/EduYears_Main_Women.txt.gz
EDUC01M	Educational Attainment: Education Years	male	2016	Free download	European	continuous			95140	SSGAC	27225129	http://www.nature.com/nature/journal/v533/n7604/full/nature17671.html	0.2	0.0089	1.2498	1.3185	0.9494	0.0072	<0	0	http://ssgac.org/documents/EduYears_Main_Men.txt.gz
NEUR03B	Neuroticism	both	2017	Personal communication	European	continuous			157355	UK Biobank	Not published (J. Coleman 2017 UK Biobank)		0.0995	0.0073	1.2531	1.3273	1.007	0.0093	0.0212	0.0284
NEUR03F	Neuroticism	female	2017	Personal communication	European	continuous			73946	UK Biobank	Not published (J. Coleman 2017 UK Biobank)		0.1046	0.0102	1.1301	1.1546	0.9996	0.0083	<0	0
NEUR03M	Neuroticism	male	2017	Personal communication	European	continuous			83413	UK Biobank	Not published (J. Coleman 2017 UK Biobank)		0.1009	0.0126	1.1523	1.1791	1.0077	0.0093	0.0432	0.0519
OCDI01	Obsessive compulsive disorder (OCD)	both	2017	Free download	European	binary	2688	7037	9725	PGC	28761083	https://www.nature.com/articles/mp2017154	0.3375	0.0475	1.0496	1.0533	0.9895	0.0065	<0	0	https://www.med.unc.edu/pgc/results-and-downloads/data-use-agreement-forms/pgc-ocd_aug2017.zip%20data_download_agreement
OCDI01F	Obsessive compulsive disorder (OCD)	female	2017	Personal communication	European	binary			5832	PGC	28761083		0.3085	0.088	1.0285	1.0305	0.9931	0.0081	<0	0
OCDI01M	Obsessive compulsive disorder (OCD)	male	2017	Personal communication	European	binary			4038	PGC	28761083		0.1504	0.1187	1.0165	1.0172	1.0047	0.0079	0.2765	0.4574
SCHI02	Schizophrenia (PGC2)	both	2014	Free download	European	binary	33640	43456	77096	PGC	25056061	http://www.nature.com/nature/journal/v511/n7510/full/nature13595.html	0.4554	0.0162	1.5622	1.7409	1.0486	0.0103	0.0656	0.0139	https://www.med.unc.edu/pgc/results-and-downloads/data-use-agreement-forms/SCZ49EUR_data_download_agreement
SCHI02F	Schizophrenia (PGC2)	female	2014	Personal communication	European	binary	12640	22945	35585	PGC	25056061	http://www.nature.com/nature/journal/v511/n7510/full/nature13595.html	0.3691	0.0214	1.2464	1.2852	1.0239	0.0076	0.0838	0.0267
SCHI02M	Schizophrenia (PGC2)	male	2014	Personal communication	European	binary	22778	22921	45699	PGC	25056061	http://www.nature.com/nature/journal/v511/n7510/full/nature13595.html	0.4975	0.0195	1.3409	1.4442	1.0035	0.0079	0.008	0.0178
	Body composition and physical activity
BFPC03B	Body fat percentage	meta	2017	Own production	European	continuous			155961	UK Biobank			0.2022	0.0071	1.5035	1.658	1.0488	0.0093	0.0742	0.0142	http://www.topherhuebel.com/gwas/BFPC_h_maf0.01_meta_pos.txt.gz
BFPC03F	Body fat percentage	female	2017	Own production	European	continuous			70700	UK Biobank			0.2034	0.01	1.2631	1.2946	1.0214	0.0075	0.0726	0.0253	http://www.topherhuebel.com/gwas/BFPC_h_maf0.01_meta_pos.txt.gz
BFPC03M	Body fat percentage	male	2017	Own production	European	continuous			85261	UK Biobank			0.227	0.0093	1.3238	1.3986	1.0257	0.0081	0.0644	0.0203	http://www.topherhuebel.com/gwas/BFPC_h_maf0.01_meta_pos.txt.gz
LEAN05B	Fat free mass / lean mass	meta	2017	Own production	European	continuous			155961	UK Biobank			0.2734	0.011	1.592	1.9503	1.0963	0.0133	0.1013	0.014	http://www.topherhuebel.com/gwas/FFM_c_maf0.01_meta_pos.txt.gz
LEAN05F	Fat free mass / lean mass	female	2017	Own production	European	continuous			70700	UK Biobank			0.2939	0.0152	1.3169	1.4371	1.0312	0.0091	0.0713	0.0209	http://www.topherhuebel.com/gwas/FFM_c_maf0.01_meta_pos.txt.gz
LEAN05M	Fat free mass / lean mass	male	2017	Own production	European	continuous			85261	UK Biobank			0.3233	0.0168	1.3929	1.6071	1.0589	0.0112	0.0971	0.0185	http://www.topherhuebel.com/gwas/FFM_c_maf0.01_meta_pos.txt.gz
PHYS01	Physical activity (objectively-measured)	both	2018	Personal communication	European	continuous			66224	UK Biobank	Not published (K. Hanscombe 2018 UK Biobank)		0.143	0.0096	1.1619	1.1799	0.9968	0.0073	<0	0
PHYS01F	Physical activity (objectively-measured)	female	2018	Personal communication	European	continuous			36758	UK Biobank	Not published (K. Hanscombe 2018 UK Biobank)		0.1574	0.0143	1.1082	1.1243	1.0092	0.0068	0.0741	0.0549
PHYS01M	Physical activity (objectively-measured)	male	2018	Personal communication	European	continuous			29496	UK Biobank	Not published (K. Hanscombe 2018 UK Biobank)		0.1512	0.0181	1.0741	1.081	0.993	0.0072	<0	0
	Glycemic traits
GLYC16	HOMA-IR: Insulin resistance	both	2018	Personal communication	European	continuous			56791	MAGIC			0.2215	0.035	1.0135	1.0134	0.9953	0.0065	<0	0
GLYC16F	HOMA-IR: Insulin resistance	female	2018	Personal communication	European	continuous			29634	MAGIC			0.2871	0.0637	1.0075	1.0083	0.9915	0.0062	<0	0
GLYC16M	HOMA-IR: Insulin resistance	male	2018	Personal communication	European	continuous			27157	MAGIC			0.238	0.0534	1.0075	1.0002	0.9914	0.0059	<0	0
GLYC18	Fasting insulin	both	2018	Free download	European	continuous			98055	MAGIC			0.0921	0.0102	1.1144	1.1259	1.0268	0.0073	0.2124	0.058	ftp://ftp.sanger.ac.uk/pub/magic/FI_STAGE1_2_3_SEX_GWAS_2018.txt.gz
GLYC18F	Fasting insulin	female	2018	Free download	European	continuous			47806	MAGIC			0.0934	0.0162	1.0588	1.0651	1.0098	0.0072	0.1507	0.1105	ftp://ftp.sanger.ac.uk/pub/magic/FI_STAGE1_2_3_SEX_GWAS_2018.txt.gz
GLYC18M	Fasting insulin	male	2018	Free download	European	continuous			50404	MAGIC			0.128	0.0183	1.0375	1.0514	0.9888	0.0066	<0	0	ftp://ftp.sanger.ac.uk/pub/magic/FI_STAGE1_2_3_SEX_GWAS_2018.txt.gz
GLYC19	Fasting glucose	both	2018	Free download	European	continuous			140583	MAGIC			0.1222	0.0197	1.105	1.1912	1.0137	0.0082	0.0717	0.0427	ftp://ftp.sanger.ac.uk/pub/magic/FG_STAGE1_2_3_SEX_GWAS_2018.txt.gz
GLYC19F	Fasting glucose	female	2018	Free download	European	continuous			73089	MAGIC			0.137	0.0225	1.0527	1.0967	0.9862	0.0077	<0	0	ftp://ftp.sanger.ac.uk/pub/magic/FG_STAGE1_2_3_SEX_GWAS_2018.txt.gz
GLYC19M	Fasting glucose	male	2018	Free download	European	continuous			67506	MAGIC			0.1463	0.0259	1.0557	1.0884	0.9952	0.0069	<0	0	ftp://ftp.sanger.ac.uk/pub/magic/FG_STAGE1_2_3_SEX_GWAS_2018.txt.gz
GLYC04	Fasting glucose (age- & sex-adjusted)	both	2010	Free download	European	continuous			46186	MAGIC	20081858	http://www.nature.com/ng/journal/v42/n2/full/ng.520.html	0.0935	0.0165	1.0466	1.0751	0.9907	0.0067	<0	0	ftp://ftp.sanger.ac.uk/pub/magic/MAGIC_FastingGlucose.txt
GLYC05	Fasting insulin (age- & sex-adjusted)	both	2010	Free download	European	continuous			38238	MAGIC	20081858	http://www.nature.com/ng/journal/v42/n2/full/ng.520.html	0.0717	0.0123	1.0527	1.0538	1.0006	0.0061	0.0104	0.1129	ftp://ftp.sanger.ac.uk/pub/magic/MAGIC_ln_FastingInsulin.txt
GLYC07	HOMA-IR: Insulin resistance (age- & sex-adjusted)	both	2010	Free download	European	continuous			37037	MAGIC	20081858	http://www.nature.com/ng/journal/v42/n2/full/ng.520.html	0.0689	0.0127	1.0496	1.0528	1.0027	0.0066	0.0511	0.1241	ftp://ftp.sanger.ac.uk/pub/magic/MAGIC_ln_HOMA-IR.txt
GLYC35	Fasting glucose (body mass index-adjusted)	both	2012	Free download	European	continuous			58074	MAGIC	22581228	https://www.nature.com/articles/ng.2274	0.0987	0.0157	1.0679	1.1114	0.9977	0.0072	<0	0	ftp://ftp.sanger.ac.uk/pub/magic/MAGIC_Manning_et_al_FastingGlucose_MainEffect.txt.gz
GLYC36	Fasting insulin (body mass index-adjusted)	both	2012	Free download	European	continuous			51750	MAGIC	22581228	https://www.nature.com/articles/ng.2274	0.0699	0.0101	1.071	1.0861	1.0156	0.0068	0.1807	0.0791	ftp://ftp.sanger.ac.uk/pub/magic/MAGIC_Manning_et_al_lnFastingInsulin_MainEffect.txt.gz
	GC= genomic control, h2 = heritabiltiy, LDSC = linkage disequilibrium score regression, N = number, PMID = PubMed reference number, se = standard error

## Sheet: S5a. BF% significant loci
Supplementary Table S5a. Genome-wide significant loci of the body fat percentage genome-wide association study (GWAS) including heterogeneity measures of the meta-analysis and a z-test to test for significant differneces between the sexes. Sex-specific loci are defined as reaching genome-wide significance (5x10-8) in either females or males, not reaching suggestive significance in the opposite se…
MarkerName	chr	pos	Allele1	Allele2	Freq1	FreqSE	info	Effect	StdErr	Pvalue	Direction	HetISq	HetChiSq	HetDf	HetPVal	beta_female	se_female	p_female	beta_male	se_male	p_male	beta_both	se_both	p_both	Female-specific	Male-specific	Z test difference	P value	Significant difference	Bonferroni significant
rs159962	1	8490983	c	t	0.6654	0	0.99925	-0.1194	0.0218	4.472e-08	--	0	0.092	1	0.7618	0.11063	0.036294	0.00230303	0.1244	0.02732	5.28445e-06	0.11801	0.02226	1.15001e-07			-0.303122	0.380898		0
rs12140153	1	62579891	g	t	0.909	0	0.99179	0.2138	0.0361	3.345e-09	++	81.1	5.284	1	0.02152	-0.10214	0.060535	0.0915375	-0.27562	0.045063	9.6272e-10	-0.19796	0.036901	8.12082e-08			2.29877	0.0107589	Significant	0
rs11209948	1	72811904	g	t	0.3938	0	1	-0.1161	0.0211	3.588e-08	--	42.1	1.726	1	0.1889	0.07943	0.034966	0.0231153	0.13699	0.0264	2.12031e-07	0.11132	0.021481	2.19735e-07			-1.31376	0.0944627		0
rs71658797	1	77967507	t	a	0.8842	0	0.99891	-0.179	0.032	2.171e-08	--	0	0.805	1	0.3695	0.21683	0.052901	4.15911e-05	0.15723	0.040143	8.9784e-05	0.1857	0.032588	1.2106e-08			0.897487	0.18473		0
rs41279738	1	110082551	g	t	0.025	0	0.99827	0.3883	0.0653	2.72e-09	++	60.6	2.539	1	0.111	0.52429	0.10744	1.0639e-06	0.30871	0.082209	0.00017334	0.40958	0.066483	7.26608e-10			1.59354	0.0555195		0
rs11205303	1	149906413	c	t	0.3976	0	1	0.1374	0.0211	6.774e-11	++	47.7	1.91	1	0.1669	0.17584	0.034863	4.58036e-07	0.11537	0.02643	1.27292e-05	0.14279	0.021465	2.89734e-11			1.3822	0.0834546		0
rs543874	1	177889480	g	a	0.205	0	1	0.2517	0.0256	8.259e-23	++	86	7.143	1	0.007527	0.34196	0.042379	7.1945e-16	0.19983	0.032128	5.00035e-10	0.26504	0.026092	3.11172e-24			2.67259	0.00376346	Significant	0
rs2644109	1	201797535	c	t	0.6694	0	0.99939	-0.1198	0.0219	4.726e-08	--	0	0.075	1	0.7844	0.12771	0.036323	0.000438228	0.11524	0.027517	2.81838e-05	0.12076	0.022355	6.59629e-08			0.27365	0.392177		0
rs2820444	1	219741820	g	a	0.7088	0	0.9997	-0.1397	0.0226	6.659e-10	--	0	0.552	1	0.4573	0.16201	0.037602	1.64513e-05	0.12702	0.028327	7.3316e-06	0.14394	0.023071	4.42385e-10			0.743236	0.228669		0
rs62104180	2	466003	g	a	0.9518	0	1	0.3495	0.0471	1.17e-13	++	72.5	3.641	1	0.05636	-0.46863	0.078194	2.06681e-09	-0.28169	0.059017	1.81719e-06	-0.36454	0.048027	3.21366e-14			-1.90822	0.0281817	Significant	0
rs59086897	2	25145173	t	a	0.506	0	0.99961	-0.1926	0.0207	1.327e-20	--	0	0.636	1	0.4251	0.17074	0.034353	6.69885e-07	0.20507	0.025932	2.6485e-15	0.18999	0.021102	2.208e-19			-0.797597	0.212552		0
rs13410783	2	36789166	g	a	0.365	0	0.99968	0.1272	0.0215	3.142e-09	++	21	1.266	1	0.2606	0.15909	0.035574	7.7553e-06	0.1089	0.026924	5.24445e-05	0.13068	0.021883	2.34855e-09			1.12498	0.130298		0
rs6545714	2	59307725	g	a	0.3942	0	0.99926	0.1439	0.0212	1.091e-11	++	0	0.096	1	0.757	-0.13516	0.035171	0.000121619	-0.14879	0.026517	2.01697e-08	-0.14328	0.02159	3.22107e-11			0.309441	0.378493		0
rs4410328	2	69600683	c	t	0.5886	0	0.99908	0.1173	0.0211	2.581e-08	++	0	0.63	1	0.4275	-0.095206	0.03494	0.00643575	-0.12996	0.026416	8.6796e-07	-0.11318	0.021481	1.37404e-07			0.793435	0.213762		0
rs1128249	2	165528624	g	t	0.6058	0	1	-0.1514	0.0212	9.029e-13	--	34.2	1.519	1	0.2177	0.18604	0.035173	1.23084e-07	0.13171	0.026562	7.1187e-07	0.15706	0.02161	3.66438e-13			1.23265	0.108854		0
rs10930502	2	172890588	g	a	0.3018	0	0.99926	-0.1345	0.0226	2.81e-09	--	0	0.811	1	0.3678	-0.16145	0.037557	1.71989e-05	-0.11907	0.028348	2.66809e-05	-0.13784	0.023068	2.30303e-09			-0.900655	0.183886		0
rs7590658	2	205375133	g	a	0.0778	0	0.99855	0.251	0.0402	4.117e-10	++	0	0.762	1	0.3828	-0.29773	0.0669	8.58815e-06	-0.22471	0.050231	7.70195e-06	-0.25821	0.040973	2.94985e-10			-0.872833	0.191377		0
rs2972138	2	227106217	g	a	0.6538	0	0.9998	-0.12	0.0216	2.696e-08	--	92.5	13.372	1	0.0002554	-0.015112	0.035891	0.673705	-0.17936	0.027006	3.11889e-11	-0.10507	0.022009	1.80551e-06		Male-specific	3.65674	0.000127719	Significant	Significant
rs11712037	3	12344730	g	c	0.1164	0	0.99936	0.2702	0.0319	2.44e-17	++	0	0.585	1	0.4444	0.30271	0.053174	1.25401e-08	0.25189	0.039863	2.64667e-10	0.27358	0.032539	4.20727e-17			0.764705	0.222224		0
rs3749237	3	49770032	g	a	0.6811	0	1	-0.1351	0.0221	9.857e-10	--	45.9	1.848	1	0.174	0.17486	0.036675	1.86509e-06	0.11239	0.027695	4.94994e-05	0.13837	0.022532	8.22811e-10			1.35931	0.0870247		0
rs9818550	3	61271329	g	t	0.2855	0	0.99873	-0.1301	0.0233	2.324e-08	--	0	0.022	1	0.8815	-0.13466	0.03866	0.000495907	-0.12744	0.029166	1.24796e-05	-0.13132	0.02374	3.17761e-08			-0.149088	0.440742		0
rs1464419	3	153691260	c	a	0.3284	0	0.99988	-0.122	0.022	2.891e-08	--	0	0.16	1	0.6887	0.13366	0.036517	0.000252174	0.11534	0.027538	2.8132e-05	0.12526	0.022418	2.30887e-08			0.400555	0.344374		0
rs2192527	4	18329824	g	a	0.471	0	0.9997	0.1345	0.0208	9.681e-11	++	0	0.323	1	0.5699	0.15011	0.034489	1.34772e-05	0.12556	0.026032	1.41449e-06	0.13815	0.021184	6.98232e-11			0.568148	0.284967		0
rs13130484	4	45175691	c	t	0.572	0	0.99945	-0.1999	0.021	1.408e-21	--	0	0.742	1	0.3892	0.22389	0.034836	1.30948e-10	0.18634	0.026228	1.21619e-12	0.20405	0.021367	1.3213e-21			0.861126	0.194584		0
rs6847975	4	80812960	g	a	0.6497	0	0.99774	-0.1374	0.0217	2.545e-10	--	0	0.054	1	0.816	0.13076	0.036032	0.000284774	0.14127	0.027248	2.1722e-07	0.13752	0.022155	5.41253e-10			-0.232652	0.408016		0
rs13107325	4	103188709	c	t	0.9283	0	1	-0.2655	0.0395	1.772e-11	--	53	2.128	1	0.1446	0.18789	0.066243	0.00456457	0.30825	0.049176	3.66606e-10	0.25064	0.040318	5.098e-10			-1.45889	0.0722975		0
rs13163173	5	87943620	c	a	0.8341	0	0.99916	-0.1861	0.0284	5.715e-11	--	5.1	1.054	1	0.3046	0.1476	0.047063	0.00171238	0.2082	0.035636	5.16775e-09	0.17831	0.028958	7.4114e-10			-1.02655	0.152316		0
rs2963469	5	158001309	t	a	0.3574	0	0.99734	-0.1395	0.0218	1.697e-10	--	0	0.297	1	0.5855	-0.15527	0.036239	1.83316e-05	-0.1305	0.027374	1.87111e-06	-0.14227	0.022268	1.67263e-10			-0.545404	0.292738		0
rs62396185	6	26180634	g	c	0.7389	0	0.9994	0.1837	0.0236	6.304e-15	++	1	1.01	1	0.3148	-0.21497	0.039008	3.58344e-08	-0.16577	0.029562	2.05873e-08	-0.18975	0.024013	2.76058e-15			-1.00523	0.157394		0
rs1046080	6	31595882	c	a	0.2759	0	1	-0.1278	0.023	2.728e-08	--	0	0.15	1	0.6984	0.11595	0.038195	0.00239994	0.13448	0.028785	2.98882e-06	0.12785	0.02344	4.92833e-08			-0.387437	0.349216		0
rs142550007	6	40267936	g	a	0.9832	0	0.99478	-0.4448	0.0807	3.599e-08	--	0	0.45	1	0.5023	0.51731	0.13485	0.000125083	0.40435	0.10081	6.052e-05	0.45839	0.082391	2.64728e-08			0.670918	0.251136		0
rs4711961	6	50833084	g	a	0.8309	0	0.99998	-0.1647	0.0276	2.405e-09	--	0	0.067	1	0.7951	0.1741	0.045576	0.000133567	0.15923	0.034673	4.39137e-06	0.16303	0.028114	6.6896e-09			0.259666	0.397561		0
rs9320823	6	98429337	c	t	0.6094	0	0.99985	0.1344	0.0212	2.264e-10	++	18.6	1.229	1	0.2676	0.10328	0.035137	0.00328927	0.15211	0.026554	1.01742e-08	0.12905	0.021597	2.29879e-09			-1.10871	0.133778		0
rs1591805	6	126717064	g	a	0.5007	0	0.9991	-0.1195	0.0207	8.208e-09	--	74.5	3.924	1	0.04761	-0.065174	0.034379	0.0579965	-0.15054	0.025988	6.95505e-09	-0.11186	0.021134	1.20754e-07			1.98082	0.0238058	Significant	0
rs75137058	7	25247302	c	t	0.1274	0	0.99864	0.1585	0.0314	4.559e-07	++	89.8	9.801	1	0.001744	0.28908	0.052226	3.11961e-08	0.084399	0.039332	0.0318933	0.17517	0.032039	4.5772e-08			3.13063	0.000872159	Significant	0
rs848457	7	77602503	g	t	0.3827	0	1	0.1214	0.0213	1.208e-08	++	81.7	5.463	1	0.01943	-0.1877	0.035465	1.20948e-07	-0.083999	0.026661	0.00162967	-0.13175	0.021735	1.35083e-09			-2.33726	0.00971285	Significant	0
rs35682716	7	113021580	c	t	0.6544	0	0.99727	0.1195	0.0218	4.494e-08	++	85.5	6.91	1	0.008573	-0.19526	0.036164	6.7143e-08	-0.075974	0.027413	0.00558085	-0.12996	0.022265	5.33089e-09			-2.62863	0.00428652	Significant	0
rs972283	7	130466854	g	a	0.522	0	1	-0.1231	0.0207	2.706e-09	--	76.9	4.334	1	0.03735	-0.18011	0.034322	1.54525e-07	-0.090541	0.025942	0.000483059	-0.13101	0.021098	5.32844e-10			-2.08188	0.0186766	Significant	0
rs80206917	7	140159389	c	t	0.287	0	0.99866	-0.1249	0.0227	3.891e-08	--	61.2	2.574	1	0.1086	-0.076648	0.037712	0.0421114	-0.15248	0.028489	8.71565e-08	-0.11631	0.023175	5.20116e-07			1.60446	0.0543065		0
rs7845090	8	73449940	g	a	0.2972	0	0.99885	0.1416	0.0229	6.721e-10	++	0	0.641	1	0.4232	-0.16587	0.037982	1.26009e-05	-0.1277	0.028793	9.2172e-06	-0.14593	0.023385	4.37623e-10			-0.800847	0.21161		0
rs11515071	9	15855545	c	t	0.6416	0	0.99826	0.1694	0.0216	4.368e-15	++	21.7	1.277	1	0.2585	-0.20173	0.035871	1.87629e-08	-0.15097	0.027038	2.36374e-08	-0.17383	0.022016	2.91072e-15			-1.13002	0.129235		0
rs10968577	9	28415512	c	t	0.681	0	0.99978	-0.1314	0.0221	2.761e-09	--	0	0.049	1	0.8247	0.13786	0.036703	0.000172624	0.12768	0.027674	3.96004e-06	0.13113	0.022531	5.88708e-09			0.221463	0.412366		0
rs4744546	9	136924744	c	t	0.5584	0	0.99889	0.1232	0.0209	3.848e-09	++	0	0.375	1	0.5402	-0.10639	0.034573	0.0020893	-0.13299	0.026282	4.19566e-07	-0.12188	0.021318	1.08643e-08			0.612501	0.270103		0
rs12253527	10	21819824	g	a	0.6791	0	0.99939	-0.1271	0.0222	1.108e-08	--	0	0.532	1	0.4657	0.14858	0.036955	5.81435e-05	0.11483	0.027843	3.72306e-05	0.12858	0.022676	1.42692e-08			0.729416	0.232874		0
rs10999439	10	72386740	c	t	0.2699	0	0.99949	0.1439	0.0232	5.648e-10	++	65.5	2.898	1	0.08869	0.19627	0.038527	3.50752e-07	0.11409	0.029087	8.7781e-05	0.15315	0.023667	9.7499e-11			1.70236	0.0443436	Significant	0
rs2274224	10	96039597	g	c	0.5619	0	1	0.1679	0.0208	7.934e-16	++	0	0.104	1	0.7471	-0.15903	0.03459	4.2845e-06	-0.17301	0.026126	3.56451e-11	-0.16676	0.021254	4.31519e-15			0.322507	0.373534		0
rs10749233	10	118777998	g	c	0.2561	0	0.99475	0.1374	0.0245	2.084e-08	++	0	0	1	0.9947	-0.13762	0.040756	0.00073367	-0.13728	0.030687	7.70725e-06	-0.13779	0.025	3.56123e-08			-0.00666443	0.497341		0
rs61888762	11	27709630	g	c	0.3163	0	0.99976	0.1549	0.0222	2.663e-12	++	0	0.884	1	0.3472	0.18249	0.03673	6.76395e-07	0.1392	0.027773	5.39015e-07	0.15962	0.022582	1.57036e-12			0.940103	0.173582		0
rs10838137	11	43634973	c	a	0.666	0	0.99931	-0.1349	0.0221	9.586e-10	--	0	0.33	1	0.5655	-0.15176	0.036652	3.47056e-05	-0.12538	0.027629	5.6833e-06	-0.13665	0.022497	1.24997e-09			-0.574738	0.282734		0
rs59360790	11	47669175	c	t	0.4001	0	0.99966	0.1758	0.021	6.308e-17	++	0	0.069	1	0.7925	0.18308	0.034864	1.51391e-07	0.17158	0.026359	7.60325e-11	0.17754	0.021434	1.20781e-16			0.263116	0.396231		0
rs11223600	11	133718882	c	t	0.9055	0	0.99337	0.2027	0.0354	1.051e-08	++	80.5	5.138	1	0.02341	-0.30912	0.058825	1.48525e-07	-0.14213	0.044354	0.00135363	-0.21625	0.036111	2.12324e-09			-2.26665	0.0117058	Significant	0
rs7975788	12	90273927	g	t	0.2645	0	0.99768	0.1324	0.0233	1.392e-08	++	0	0.001	1	0.977	0.13148	0.038706	0.000682025	0.13288	0.029234	5.48655e-06	0.13292	0.023783	2.28665e-08			-0.0288627	0.488487		0
rs1426371	12	108629780	g	a	0.7416	0	0.99758	0.1707	0.0238	6.712e-13	++	48	1.924	1	0.1654	-0.21415	0.039332	5.20355e-08	-0.1457	0.029799	1.01344e-06	-0.17762	0.024208	2.18776e-13			-1.38716	0.0826972		0
rs7133378	12	124409502	g	a	0.6791	0	0.99939	-0.1626	0.0223	2.946e-13	--	41.2	1.699	1	0.1924	0.20128	0.037094	5.7703e-08	0.14079	0.027881	4.43098e-07	0.16994	0.022731	7.70903e-14			1.30356	0.0961924		0
rs1928496	13	31012904	c	t	0.2561	0	1	-0.1307	0.0237	3.318e-08	--	0	0.036	1	0.8496	0.13665	0.039228	0.000495222	0.12732	0.029671	1.78156e-05	0.13473	0.024122	2.334e-08			0.18969	0.424776		0
rs61969510	13	86484025	c	t	0.2726	0	0.99846	0.1343	0.0233	8.396e-09	++	70.1	3.345	1	0.06742	0.19066	0.038642	8.07605e-07	0.10204	0.029236	0.000482725	0.14189	0.023766	2.36974e-09			1.82889	0.0337081	Significant	0
rs7339274	13	99120272	c	t	0.7152	0	1	0.1445	0.0227	2.055e-10	++	0	0.049	1	0.8244	-0.13775	0.037843	0.000272898	-0.14825	0.028419	1.82726e-07	-0.14263	0.02318	7.61202e-10			0.221866	0.412209		0
rs8021531	14	75737909	g	a	0.7109	0	0.99979	-0.1274	0.023	2.849e-08	--	0	0.097	1	0.7552	-0.13687	0.038014	0.000317687	-0.122	0.028803	2.28349e-05	-0.12634	0.023398	6.69885e-08			-0.311782	0.377603		0
rs55882426	14	94120712	c	t	0.498	0	0.99857	-0.1158	0.0208	2.543e-08	--	0	0.563	1	0.4529	0.13644	0.034445	7.47135e-05	0.10401	0.026083	6.685e-05	0.12009	0.021194	1.46319e-08			0.750586	0.226451		0
rs3751585	15	51741056	g	a	0.8027	0	1	-0.1433	0.0259	3.113e-08	--	0	0.087	1	0.7686	0.13323	0.042955	0.00192575	0.14907	0.032451	4.36114e-06	0.13945	0.026397	1.27438e-07			-0.294233	0.38429		0
rs28399271	15	67710011	g	a	0.7353	0	0.99856	0.1548	0.0235	4.581e-11	++	0	0.792	1	0.3736	-0.12707	0.039011	0.00112564	-0.17056	0.029455	7.03235e-09	-0.15059	0.023966	3.31513e-10			0.889693	0.186815		0
rs8031704	15	84651185	c	a	0.6688	0	0.99967	-0.1699	0.022	1.255e-14	--	74	3.844	1	0.04991	0.22726	0.03661	5.4088e-10	0.13736	0.027605	6.5028e-07	0.18038	0.022474	1.01391e-15			1.96069	0.0249575	Significant	0
rs879620	16	4015729	c	t	0.4024	0	0.99914	-0.1351	0.0212	2.034e-10	--	11.6	1.131	1	0.2876	0.16508	0.035288	2.90001e-06	0.11808	0.026617	9.1622e-06	0.13982	0.021666	1.09597e-10			1.06333	0.143816		0
rs2941318	16	9312782	g	a	0.5786	0	0.99911	0.1144	0.021	4.74e-08	++	0	0.834	1	0.3611	-0.089103	0.03474	0.0103252	-0.12888	0.026266	9.27685e-07	-0.11308	0.021358	1.19619e-07			0.913324	0.180536		0
rs2411453	16	28632021	g	t	0.5946	0	0.99854	-0.1898	0.0211	2.585e-19	--	71.4	3.495	1	0.06155	-0.13753	0.035037	8.66365e-05	-0.21963	0.026475	1.09144e-16	-0.18142	0.021534	3.64754e-17			1.86953	0.0307749	Significant	0
rs1421085	16	53800954	c	t	0.3943	0	1	0.3194	0.0211	1.034e-51	++	0	0.121	1	0.7276	0.32912	0.034972	5.05825e-21	0.31384	0.026481	2.24905e-32	0.3207	0.021519	3.39625e-50			0.348328	0.363797		0
rs11866219	16	69549749	c	a	0.5761	0	0.99639	-0.1366	0.0213	1.339e-10	--	0	0.009	1	0.9233	-0.13388	0.035158	0.000140217	-0.13813	0.026702	2.3094e-07	-0.13432	0.021668	5.69246e-10			0.0962662	0.461655		0
rs9893756	17	42321109	c	t	0.6984	0	0.99846	-0.1417	0.0227	4.104e-10	--	0	0.778	1	0.3777	-0.16816	0.037587	7.6913e-06	-0.12659	0.028431	8.48985e-06	-0.14416	0.023114	4.47095e-10			-0.882055	0.188874		0
rs2080090	17	65828371	t	a	0.8085	0	0.9991	-0.1644	0.0266	6.173e-10	--	0	0.615	1	0.4327	0.13676	0.044171	0.001962	0.18015	0.033284	6.23015e-08	0.15811	0.027106	5.45507e-09			-0.784525	0.216366		0
rs1834144	18	40744790	c	a	0.624	0	0.9992	0.1195	0.0215	2.554e-08	++	73.7	3.804	1	0.05114	-0.17487	0.035592	8.97635e-07	-0.087878	0.026885	0.00108069	-0.12733	0.02187	5.82237e-09			-1.95028	0.0255713	Significant	0
rs663640	18	57846077	c	t	0.7779	0	0.99926	-0.1763	0.0251	2.096e-12	--	15.5	1.183	1	0.2768	0.21232	0.041566	3.26437e-07	0.15563	0.031453	7.51275e-07	0.18202	0.025566	1.08893e-12			1.08758	0.138391		0
rs11666808	19	18383506	c	t	0.6298	0	0.99909	-0.179	0.0214	6.057e-17	--	33.3	1.5	1	0.2206	-0.14438	0.035487	4.73696e-05	-0.19888	0.02684	1.27938e-13	-0.17296	0.021822	2.2751e-15			1.22489	0.110309		0
rs33823	19	34000725	c	t	0.3603	0	0.99744	-0.1417	0.0218	8.407e-11	--	0	0	1	0.997	-0.14155	0.036157	9.05315e-05	-0.14172	0.027358	2.22075e-07	-0.14041	0.022238	2.73086e-10			0.00374938	0.498504		0
rs1800437	19	46181392	g	c	0.8084	0	1	0.151	0.0261	6.912e-09	++	70.5	3.387	1	0.06569	-0.21451	0.043236	7.01615e-07	-0.11476	0.03268	0.000445862	-0.15946	0.026577	1.97742e-09			-1.8405	0.0328473	Significant	0
rs1538482	20	47705496	c	t	0.3077	0	0.99999	-0.1388	0.0225	6.303e-10	--	0	0.582	1	0.4457	-0.16144	0.037193	1.422e-05	-0.12586	0.028167	7.8868e-06	-0.14468	0.022886	2.59537e-10			-0.762617	0.222846		0
rs7282639	21	46491155	g	c	0.3219	0	0.99868	0.1208	0.0221	4.807e-08	++	0	0.118	1	0.7312	-0.13089	0.036738	0.000367282	-0.11508	0.027734	3.33811e-05	-0.12305	0.022567	4.96821e-08			-0.343464	0.365625		0
rs4821764	22	38599364	g	a	0.4217	0	0.9997	0.1508	0.021	6.43e-13	++	0	0.003	1	0.9532	-0.14917	0.034857	1.87672e-05	-0.15173	0.026254	7.52835e-09	-0.15033	0.021385	2.0797e-12			0.0586643	0.47661		0
MarkerName = single nucleotide polymorphism rsid, Freq1 = frequency of allele 1, FreqSE = standard error of the frequency, Effect = beta value, StdErr = standard error, Direction = direction of effect in females and males, HetISq = I2 heterogeneity measure, = chi square statistic of the heterogeneity, HetDf = degrees of freedom of the heterogeneity test, HetPVal = p value of the heterogeneity tes…

## Sheet: S5b. BF% known loci
Supplementary Table 5b. Genomic loci associated with anthropometric traits in published genome-wide association studies (GWAS). Previous associations have been retrieved from the GWAS catalogue (https://www.ebi.ac.uk/gwas/). Data extracted from Functional Mapping and Annotation of Genome-Wide Association Studies (FUMA, http://fuma.ctglab.nl/).
Count of significant loci		GenomicLocus
Anthropometric Trait	PMID	2	3	4	5	6	7	8	9	10	11	13	15	18	19	20	21	24	26	27	29	32	34	37	40	41	47	49	53	58	60	61	62	64	65	66	68	69	70	71	73	74	76	Grand Total
Adiposity	19557161								1													1																						2
	21706003													1																					1									2
Adiposity Total									1					1								1													1									4
BMI (adjusted for smoking behaviour)	28443625	1	3		3		3			3	3	2		1			3	3	2			3				3		3			2			4	3				3		3			51
BMI (adjusted for smoking behaviour) Total		1	3		3		3			3	3	2		1			3	3	2			3				3		3			2			4	3				3		3			51
BMI in non-smokers	28443625	1	2		2		3			3	3	2		2			2	3	2			3				2		2			2			4	3				3		2			46
BMI in non-smokers Total		1	2		2		3			3	3	2		2			2	3	2			3				2		2			2			4	3				3		2			46
BMI in smokers	28443625		1				2			3							2	1				2													3				3					17
BMI in smokers Total			1				2			3							2	1				2													3				3					17
Body fat percentage	26833246						3			4			4	4																				4	6				4		4		4	37
	28270201																																		1									1
Body fat percentage Total							3			4			4	4																				4	7				4		4		4	38
Body mass in chronic obstructive pulmonary disease	21037115																																		1									1
Body mass in chronic obstructive pulmonary disease Total																																			1									1
Body mass index	17434869																																		1									1
	18454148																																		1				1					2
	19079260		1				1			1																	2							1	2				1					9
	19079261		1							1								1										1						1	1				1					7
	19851299																								1																			1
	20935630		1				1			1	1	1						1	1			1				1		1			1			1	1				1		1			15
	22344219										1																				1										1			3
	22982992																																		1									1
	23563607		1				1			1								1				1													1				1					7
	23583978						1				1							1																	1									4
	23669352		1				1			1	1							1																	1				1					7
	24064335									1																									1				1					3
	24348519																																		1									1
	24861553						1			1	1							1		1											1		1		1				1		1			10
	25673413	3	4	2	4		4			4	4	4	2	3	2	3	4	4	4			4			3	4		4	5		4			8	4	2			4		7			100
	25953783										2																								2				2					6
	28270201									1																									1									2
	28448500		6		6		6	4		6	4	4					6	6	4			6				6		12			4		6	8	3				6		4			107
	28892062		1				2	1		2	2	1		1	1	1	1	2		1		1			1	1		2	1	1	1		2	2	2		2	2	2		1			37
Body mass index Total		3	16	2	10		18	5		20	17	10	2	4	3	4	11	18	9	2		13			5	12	2	20	6	1	12		9	21	25	2	2	2	22		15			323
Body mass index (adult)	28430825						3				1							3				1													3				3					14
Body mass index (adult) Total							3				1							3				1													3				3					14
Body mass index (age interaction)	25953783																																		1				1					2
Body mass index (age interaction) Total																																			1				1					2
Body mass index (joint analysis main effects and physical activity interaction)	28448500		5		5		6	3		6	4	4					6	6	4			6				5		8			4		5	7	4				6		4			98
Body mass index (joint analysis main effects and physical activity interaction) Total			5		5		6	3		6	4	4					6	6	4			6				5		8			4		5	7	4				6		4			98
Body mass index (joint analysis main effects and smoking interaction)	28443625	1	3		2		3			3	3	2		2			3	3	2			3				2		3			2			4	3				3		2			49
Body mass index (joint analysis main effects and smoking interaction) Total		1	3		2		3			3	3	2		2			3	3	2			3				2		3			2			4	3				3		2			49
Body mass index (SNP x SNP interaction)	22344221						1																												1				1		1			4
Body mass index (SNP x SNP interaction) Total							1																												1				1		1			4
Body mass index in non-asthmatics	23517042										3																																	3
Body mass index in non-asthmatics Total											3																																	3
Body mass index in physically active individuals	28448500		5		4		5	2		6	4	3					5	5	4			5				3		5			4		4	7	2				6		3			82
Body mass index in physically active individuals Total			5		4		5	2		6	4	3					5	5	4			5				3		5			4		4	7	2				6		3			82
Body mass index in physically inactive individuals	28448500		2				4			6	1							3				1													6				6					29
Body mass index in physically inactive individuals Total			2				4			6	1							3				1													6				6					29
Childhood body mass index	26604143		1		3		2			2	2							2	2			2					1								2				1					20
Childhood body mass index Total			1		3		2			2	2							2	2			2					1								2				1					20
Fat body mass	24064335																																						1					1
Fat body mass Total																																							1					1
Hip circumference	25673412		2	2	2		3		3	3	2	2						3			3	3		1				3	2			1	2	5	3				8		2			55
Hip circumference Total			2	2	2		3		3	3	2	2						3			3	3		1				3	2			1	2	5	3				8		2			55
Hip circumference adjusted for BMI	25673412					3			3				2								3		2	2								3		2										20
Hip circumference adjusted for BMI Total						3			3				2								3		2	2								3		2										20
Obesity	19151714																																		3				3					6
	21544081																																		1									1
	21552555																																		1									1
	23563607		3		1		3			3	2	3						3				3				2					2		1	3	4				3		2			38
Obesity Total			3		1		3			3	2	3						3				3				2					2		1	3	9				6		2			46
Obesity (early onset extreme)	18159244																																		1									1
	20421936									1																									1				1					3
	23563609		2							1																									1				1					5
Obesity (early onset extreme) Total			2							2																									3				2					9
Obesity (extreme)	19553259																																		1									1
	21935397																					1																						1
Obesity (extreme) Total																						1													1									2
Obesity-related traits	17658951																																		3									3
	22013104																																						1					1
	23251661										1																																	1
Obesity-related traits Total											1																								3				1					5
Pubertal anthropometrics	23449627										1																																	1
Pubertal anthropometrics Total											1																																	1
Sexual dimorphism in anthropometric traits	23754948								1				1	1																														3
Sexual dimorphism in anthropometric traits Total									1				1	1																														3
Subcutaneous adipose tissue	22589738		1																																1									2
	27918534																																		1									1
Subcutaneous adipose tissue Total			1																																2									3
Visceral adipose tissue adjusted for BMI	22589738																												2															2
Visceral adipose tissue adjusted for BMI Total																													2															2
Visceral adipose tissue/subcutaneous adipose tissue ratio	22589738								2					1															3															6
	27918534								1																																			1
Visceral adipose tissue/subcutaneous adipose tissue ratio Total									3					1															3															7
Visceral adipose tissue/subcutaneous adipose tissue ratio adjusted for BMI	27918534								1																																			1
Visceral adipose tissue/subcutaneous adipose tissue ratio adjusted for BMI Total									1																																			1
Waist circumference	19557197																																		1				1					2
	25673412		3		2		3			3		3		1				3			2	3				2	3	2			2			6	3				3		5			49
	26785701																															1												1
Waist circumference Total			3		2		3			3		3		1				3			2	3				2	3	2			2	1		6	4				4		5			52
Waist circumference adjusted for BMI (adjusted for smoking behaviour)	28443625					3							1																2		2	3								1		1		13
Waist circumference adjusted for BMI (adjusted for smoking behaviour) Total						3							1																2		2	3								1		1		13
Waist circumference adjusted for BMI (joint analysis main effects and physical activity interaction)	28448500					6							1	2							6								3			9												27
Waist circumference adjusted for BMI (joint analysis main effects and physical activity interaction) Total						6							1	2							6								3			9												27
Waist circumference adjusted for BMI (joint analysis main effects and smoking interaction)	28443625					3							1																2		2	3								1		1		13
Waist circumference adjusted for BMI (joint analysis main effects and smoking interaction) Total						3							1																2		2	3								1		1		13
Waist circumference adjusted for BMI in active individuals	28448500					6							1	2							5								3			11												28
Waist circumference adjusted for BMI in active individuals Total						6							1	2							5								3			11												28
Waist circumference adjusted for BMI in non-smokers	28443625					3							1																2		2	3								1		1		13
Waist circumference adjusted for BMI in non-smokers Total						3							1																2		2	3								1		1		13
Waist circumference adjusted for body mass index	25673412					3							1																2		2	3								2				13
	26785701																															3												3
	28448500					6							1	2							6								3			8												26
Waist circumference adjusted for body mass index Total						9							2	2							6								5		2	14								2				42
Waist circumference and related phenotypes	18454146																																						1					1
Waist circumference and related phenotypes Total																																							1					1
Waist-hip ratio	20935629								1				1																															2
	23563607								1				1																															2
	25673412								2				2	1															2						3				2		4			16
Waist-hip ratio Total									4				4	1															2						3				2		4			20
Waist-to-hip ratio adjusted for BMI (adjusted for smoking behaviour)	28443625								3				7																4											3				17
Waist-to-hip ratio adjusted for BMI (adjusted for smoking behaviour) Total									3				7																4											3				17
Waist-to-hip ratio adjusted for BMI (joint analysis for main effect and physical activity interaction)	28448500								4				4																4															12
Waist-to-hip ratio adjusted for BMI (joint analysis for main effect and physical activity interaction) Total									4				4																4															12
Waist-to-hip ratio adjusted for BMI (joint analysis main effects and smoking interaction)	28443625								3				3																2											2				10
Waist-to-hip ratio adjusted for BMI (joint analysis main effects and smoking interaction) Total									3				3																2											2				10
Waist-to-hip ratio adjusted for BMI in active individuals	28448500								5				5																4															14
Waist-to-hip ratio adjusted for BMI in active individuals Total									5				5																4															14
Waist-to-hip ratio adjusted for BMI in inactive individuals	28448500								2				2																															4
Waist-to-hip ratio adjusted for BMI in inactive individuals Total									2				2																															4
Waist-to-hip ratio adjusted for BMI in non-smokers	28443625								3				3																2											2				10
Waist-to-hip ratio adjusted for BMI in non-smokers Total									3				3																2											2				10
Waist-to-hip ratio adjusted for body mass index	25673412								4				14											2					8											4				32
	26785701								1																																			1
	28448500								4				4																4															12
Waist-to-hip ratio adjusted for body mass index Total									9				18											2					12											4				45
Weight	19079260		1				1			1																	2							1	2				1					9
Weight Total			1				1			1																	2							1	2				1					9
Grand Total		6	50	4	34	33	63	10	45	68	47	31	62	24	3	4	32	56	25	2	25	50	2	5	5	31	8	46	60	1	38	48	21	68	95	2	2	2	88	16	47	3	4	1266
BMI = body mass index, PMID = PubMed reference number, SNP = single nucleotide polymorphism

## Sheet: S6a FFM significant loci
Supplementary Table S6a. Genome-wide significant loci of the fat free mass genome-wide association study (GWAS) including heterogeneity measures of the meta-analysis and a z-test to test for significant differneces between the sexes. Sex-specific loci are defined as reaching genome-wide significance (5x10-8) in either females or males, not reaching suggestive significance in the opposite sex (5x1…
MarkerName	chr	pos	Allele1	Allele2	Freq1	FreqSE	info	Effect	StdErr	Pvalue	Direction	HetISq	HetChiSq	HetDf	HetPVal	beta_female	se_female	p_female	beta_male	se_male	p_male	beta_both	se_both	p_both	Female-specific	Male-specific	Z test difference	P value	Significant difference	Bonferroni significant
rs12040325	1	1702436	g	a	0.5032	0	0.99964	-0.1238	0.0198	4.173e-10	--	0	0.091	1	0.7635	0.12792	0.024103	1.11661e-07	0.11518	0.034801	0.00093433	0.11874	0.022024	7.00648e-08			0.300949	0.381727		0
rs1884429	1	11112836	c	t	0.7647	0	0.9989	-0.1585	0.0234	1.172e-11	--	76.7	4.289	1	0.03837	-0.12509	0.028406	1.06586e-05	-0.22857	0.04111	2.70458e-08	-0.18356	0.025989	1.63682e-12			2.07087	0.0191854	Significant	0
rs212526	1	21584941	c	t	0.609	0	0.99946	0.1136	0.0202	1.791e-08	++	53.9	2.171	1	0.1406	0.093055	0.024512	0.000146994	0.15662	0.035496	1.02353e-05	0.12659	0.022434	1.67533e-08			-1.47356	0.0703001		0
rs10917220	1	22683405	c	t	0.5963	0	0.99815	-0.0575	0.0202	0.004533	+-	96.2	26.407	1	2.765e-07	0.014605	0.024632	0.55325	-0.20768	0.035558	5.22155e-09	-0.10829	0.022505	1.4983e-06		Male-specific	5.13879	1.38257e-07	Significant	Significant
rs61775431	1	26411275	g	t	0.1711	0	0.99931	0.1451	0.0261	2.618e-08	++	74.9	3.978	1	0.0461	0.10901	0.031734	0.00059265	0.22003	0.045731	1.50107e-06	0.17244	0.028966	2.63451e-09			-1.9945	0.0230486	Significant	0
rs55745410	1	33802817	g	a	0.3482	0	0.99827	-0.1545	0.0208	1.126e-13	--	0	0.911	1	0.3399	-0.14087	0.025251	2.42941e-08	-0.18342	0.036741	5.9786e-07	-0.16415	0.02317	1.39959e-12			0.954431	0.169933		0
rs2885697	1	41544279	g	t	0.328	0	0.99998	0.1957	0.021	9.771e-21	++	94.7	18.965	1	1.331e-05	-0.1327	0.02546	1.87327e-07	-0.3279	0.03689	6.30955e-19	-0.24316	0.023308	1.79887e-25			4.35493	6.65559e-06	Significant	Significant
rs111352324	1	51220680	c	t	0.089	0	0.99975	0.2686	0.0346	8.857e-15	++	68.2	3.14	1	0.07638	0.22618	0.042089	7.7357e-08	0.35743	0.060944	4.51232e-09	0.29966	0.038518	7.31139e-15			-1.77209	0.03819	Significant	0
rs778416	1	56644147	g	a	0.2397	0	0.99984	0.1756	0.0238	1.487e-13	++	60.6	2.536	1	0.1113	0.14943	0.028874	2.28349e-07	0.23036	0.041821	3.63496e-08	0.19511	0.026428	1.55955e-13			-1.59247	0.0556392		0
rs34517439	1	78450517	c	a	0.8833	0	0.99632	-0.3417	0.0308	1.417e-28	--	84.8	6.582	1	0.0103	0.28702	0.037452	1.83231e-14	0.45602	0.054189	3.97192e-17	0.3759	0.034262	5.35797e-28			-2.56559	0.00515006	Significant	0
rs2474944	1	118885526	c	t	0.7031	0	0.99965	0.1201	0.0216	2.823e-08	++	0	0.033	1	0.8552	0.11739	0.026241	7.70725e-06	0.12585	0.038213	0.00098992	0.12107	0.02409	5.01996e-07			-0.182503	0.427594		0
rs28521412	1	150954720	g	a	0.9853	0	0.998	-0.4405	0.0805	4.443e-08	--	0	0.487	1	0.4852	0.48049	0.098774	1.15001e-06	0.36151	0.13895	0.0092747	0.41951	0.088961	2.41157e-06			0.697912	0.242616		0
rs76798800	1	154994978	g	t	0.739	0	0.99926	-0.2123	0.0224	3.039e-21	--	81	5.265	1	0.02176	0.17659	0.027317	1.02164e-10	0.28652	0.039359	3.37287e-13	0.23555	0.024932	3.49945e-21			-2.29452	0.0108803	Significant	0
rs543874	1	177889480	g	a	0.205	0	1	0.2789	0.0245	3.873e-30	++	0	0.067	1	0.7953	0.2833	0.029694	1.45881e-21	0.26972	0.043104	3.93459e-10	0.27501	0.027214	5.32108e-24			0.259447	0.397645		0
rs3814333	1	184007119	c	t	0.6868	0	0.99871	-0.1334	0.0214	4.579e-10	--	60	2.498	1	0.114	0.11012	0.026004	2.29087e-05	0.18254	0.037724	1.30798e-06	0.15339	0.023822	1.20754e-10			-1.58059	0.0569854		0
rs2644111	1	201802052	g	a	0.6684	0	0.99947	-0.141	0.0209	1.642e-11	--	84.2	6.316	1	0.01196	0.10472	0.02543	3.82825e-05	0.21731	0.036882	3.83089e-09	0.16548	0.023293	1.21619e-12			-2.51322	0.00598181	Significant	0
rs1108548	1	218634787	g	a	0.2877	0	0.99837	0.1415	0.0222	1.717e-10	++	44.5	1.803	1	0.1794	0.12088	0.026972	7.42335e-06	0.18443	0.038897	2.12471e-06	0.1555	0.024629	2.73527e-10			-1.3426	0.0897009		0
rs113422653	1	244142080	g	a	0.939	0	0.99659	-0.2313	0.0414	2.291e-08	--	0	0.02	1	0.8883	0.22728	0.050357	6.39295e-06	0.2397	0.072669	0.000972525	0.23103	0.046	5.10975e-07			-0.140479	0.444141		0
rs62106258	2	417167	c	t	0.0466	0	1	-0.476	0.0456	1.618e-25	--	63.2	2.721	1	0.09906	-0.4241	0.055375	1.90546e-14	-0.58499	0.080301	3.2434e-13	-0.51833	0.050719	1.64816e-24			1.64943	0.0495302	Significant	0
rs1991083	2	23887437	c	t	0.3234	0	0.99835	-0.1479	0.0213	4.11e-12	--	76.2	4.197	1	0.04049	0.11766	0.025943	5.7584e-06	0.21106	0.037487	1.80676e-08	0.1714	0.023715	4.94311e-13			-2.04876	0.0202428	Significant	0
rs1260326	2	27730940	c	t	0.612	0	1	0.2048	0.0202	4.394e-24	++	63.4	2.735	1	0.0982	0.1816	0.02462	1.64437e-13	0.25305	0.035507	1.03514e-12	0.21751	0.022483	3.92645e-22			-1.65365	0.0490997	Significant	0
rs115179432	2	33348679	g	a	0.0706	0	0.99771	-0.2208	0.0383	8.476e-09	--	82.1	5.595	1	0.01802	-0.15821	0.046569	0.00068124	-0.3522	0.067512	1.8239e-07	-0.26195	0.042646	8.14142e-10			2.36528	0.00900811	Significant	0
rs59985551	2	56106928	c	t	0.7725	0	0.99972	0.2197	0.0237	1.596e-20	++	0	0.038	1	0.8459	-0.22285	0.028773	9.6828e-15	-0.21303	0.041549	2.94646e-07	-0.21826	0.026294	1.04232e-16			-0.194305	0.422969		0
rs56408212	2	71584201	c	t	0.4353	0	0.99993	0.1335	0.02	2.639e-11	++	75.6	4.104	1	0.04278	-0.10538	0.024378	1.54348e-05	-0.19204	0.035152	4.68705e-08	-0.15542	0.022259	2.91072e-12			2.02581	0.021392	Significant	0
rs62165906	2	85801108	c	t	0.9047	0	0.99616	-0.2005	0.0337	2.675e-09	--	79.2	4.819	1	0.02815	0.14934	0.040971	0.00026767	0.30744	0.059233	2.10281e-07	0.23736	0.037463	2.3681e-10			-2.19516	0.014076	Significant	0
rs1345203	2	112253851	c	t	0.2172	0	0.99898	0.1395	0.0244	1.052e-08	++	23.5	1.307	1	0.2529	0.12025	0.029639	4.97279e-05	0.17985	0.042882	2.74157e-05	0.15115	0.027113	2.48256e-08			-1.14334	0.126449		0
rs56228832	2	172416810	t	a	0.7641	0	0.99935	0.2153	0.0231	1.102e-20	++	92.6	13.58	1	0.0002286	-0.15632	0.02808	2.60196e-08	-0.33802	0.040529	7.53355e-17	-0.25637	0.025653	1.64816e-23			3.68515	0.000114286	Significant	Significant
rs12694002	2	205381851	g	c	0.0451	0	0.99838	0.2854	0.0493	6.838e-09	++	47.5	1.905	1	0.1675	0.23827	0.05994	7.0437e-05	0.38343	0.086424	9.14955e-06	0.31699	0.054727	6.96466e-09			-1.38017	0.0837675		0
rs1047891	2	211540507	c	a	0.6845	0	1	-0.1649	0.0213	8.724e-15	--	0	0.778	1	0.3777	0.15189	0.02587	4.3421e-09	0.19194	0.037306	2.67979e-07	0.17494	0.023622	1.30918e-13			-0.882194	0.188836		0
rs2618152	2	218312598	g	c	0.2898	0	0.99839	-0.1799	0.0222	6.185e-16	--	82.6	5.741	1	0.01657	0.14289	0.027076	1.31371e-07	0.2567	0.039025	4.80839e-11	0.20922	0.024717	2.58821e-17			-2.3961	0.00828527	Significant	0
rs6711710	2	223956410	c	t	0.781	0	0.99849	0.1614	0.0241	2.007e-11	++	0	0.294	1	0.5878	0.1523	0.029298	2.01604e-07	0.18014	0.042184	1.95299e-05	0.16819	0.02673	3.13834e-10			-0.542055	0.29389		0
rs17246129	2	227259964	g	a	0.6968	0	0.99911	-0.1342	0.0215	4.359e-10	--	81.8	5.498	1	0.01903	0.099521	0.026115	0.000138612	0.20752	0.037938	4.51128e-08	0.15917	0.023942	2.97852e-11			-2.34488	0.00951666	Significant	0
rs78198962	2	233094868	c	t	0.9689	0	1	-0.3441	0.0567	1.25e-09	--	72.5	3.639	1	0.05642	0.26889	0.069019	9.79715e-05	0.49942	0.099189	4.7863e-07	0.39134	0.062904	4.94311e-10			-1.90774	0.0282122	Significant	0
rs9866470	3	11629477	g	c	0.1886	0	0.99706	0.1521	0.026	5.043e-09	++	27.8	1.385	1	0.2392	0.13081	0.031679	3.6425e-05	0.19616	0.045597	1.69356e-05	0.16746	0.028897	6.84384e-09			-1.17702	0.119594		0
rs9813198	3	41258048	g	a	0.4844	0	0.99932	0.1089	0.0198	3.895e-08	++	0	0.171	1	0.6793	0.11458	0.024071	1.93776e-06	0.09704	0.03494	0.00548275	0.10605	0.022059	1.52862e-06			0.413397	0.339658		0
rs9843653	3	49920571	c	t	0.5037	0	0.99955	0.1166	0.0198	3.98e-09	++	71.8	3.545	1	0.05974	0.090754	0.024096	0.000165806	0.17044	0.034796	9.685e-07	0.13387	0.022019	1.20531e-09			-1.88273	0.0298684	Significant	0
rs6762851	3	56686329	c	t	0.3725	0	0.99994	-0.1305	0.0207	2.828e-10	--	75.4	4.059	1	0.04395	-0.10158	0.025165	5.43125e-05	-0.19057	0.036304	1.53144e-07	-0.1488	0.022984	9.57194e-11			2.01458	0.0219745	Significant	0
rs3915074	3	61204912	t	a	0.225	0	0.99951	-0.1313	0.0238	3.658e-08	--	0	0.847	1	0.3573	-0.11611	0.02902	6.3154e-05	-0.163	0.041861	9.87645e-05	-0.14369	0.026503	5.91289e-08			0.920562	0.17864		0
rs11128264	3	72392310	c	t	0.5004	0	1	0.0833	0.0199	2.76e-05	++	94.2	17.36	1	3.092e-05	-0.025837	0.024183	0.285332	-0.20255	0.034842	6.15035e-09	-0.12198	0.022071	3.26513e-08		Male-specific	4.16657	1.54605e-05	Significant	Significant
rs10433500	3	85546798	g	a	0.3761	0	0.99891	0.1228	0.0206	2.326e-09	++	0	0.036	1	0.8502	-0.12551	0.024975	5.03155e-07	-0.1172	0.036238	0.00122096	-0.12402	0.022882	5.96486e-08			-0.188818	0.425118		0
rs6762578	3	128992047	g	a	0.219	0	0.99898	-0.175	0.0239	2.723e-13	--	57.1	2.331	1	0.1269	0.14962	0.029148	2.85825e-07	0.22767	0.042003	5.9621e-08	0.19658	0.026605	1.48936e-13			-1.52662	0.0634273		0
rs724016	3	141105570	g	a	0.4459	0	1	0.2879	0.0199	2.435e-47	++	95.5	22.373	1	2.245e-06	0.22265	0.024237	4.16869e-20	0.42397	0.034987	9.05735e-34	0.33409	0.022144	2.12814e-51			-4.73004	1.12236e-06	Significant	Significant
rs509035	3	172163449	g	a	0.6906	0	0.99995	-0.1714	0.0213	7.567e-16	--	47.7	1.911	1	0.1669	0.15106	0.025834	5.0188e-09	0.2139	0.037406	1.0792e-08	0.18849	0.023642	1.56315e-15			-1.38232	0.0834373		0
rs2194411	3	185548663	g	a	0.873	0	0.99631	-0.241	0.0299	8.401e-16	--	91.5	11.83	1	0.000583	0.16966	0.036415	3.182e-06	0.38968	0.052594	1.28233e-13	0.2885	0.033279	4.39542e-18			-3.43942	0.000291485	Significant	0
rs28499138	4	1736737	c	t	0.4565	0	0.99993	-0.1139	0.0198	8.951e-09	--	90.5	10.488	1	0.001201	-0.069572	0.024069	0.00384769	-0.20674	0.034851	2.99847e-09	-0.1433	0.022027	7.74462e-11			3.23856	0.000600663	Significant	0
rs58066158	4	12901363	g	a	0.6149	0	0.99997	-0.1128	0.0203	2.521e-08	--	76.8	4.303	1	0.03805	0.083752	0.024637	0.000675615	0.17351	0.035572	1.07547e-06	0.12966	0.022512	8.43335e-09			-2.07434	0.0190239	Significant	0
rs6824748	4	17997066	g	a	0.8325	0	0.99983	0.2961	0.0271	7.257e-28	++	85	6.675	1	0.009778	-0.24762	0.032941	5.6624e-14	-0.39691	0.047475	6.3533e-17	-0.33008	0.03007	5.03501e-28			2.58359	0.00488891	Significant	0
rs10938397	4	45182527	g	a	0.4286	0	1	0.1345	0.02	1.959e-11	++	91.4	11.681	1	0.0006313	0.086948	0.024402	0.000366606	0.23323	0.035162	3.31131e-11	0.16856	0.022272	3.80189e-14			-3.41782	0.000315626	Significant	0
rs1662835	4	82172449	c	t	0.3117	0	0.99946	0.1362	0.0215	2.454e-10	++	79	4.759	1	0.02914	0.10377	0.02614	7.1978e-05	0.20415	0.037866	7.01295e-08	0.15955	0.023928	2.60016e-11			-2.18159	0.0145699	Significant	0
rs2726491	4	106212562	g	a	0.6254	0	1	0.1395	0.0203	6.108e-12	++	10.8	1.121	1	0.2898	-0.12463	0.024661	4.3421e-07	-0.17052	0.035653	1.73181e-06	-0.15157	0.02255	1.80717e-11			1.05857	0.144898		0
rs12509014	4	123825919	c	t	0.2232	0	0.99996	0.137	0.0243	1.821e-08	++	0	0.134	1	0.7148	-0.13082	0.02968	1.04665e-05	-0.14978	0.042564	0.000433511	-0.14093	0.027019	1.83021e-07			0.365387	0.357411		0
rs11944404	4	145670871	c	t	0.4722	0	0.99821	0.1913	0.0199	6.123e-22	++	15.7	1.187	1	0.276	0.17634	0.024148	2.85102e-13	0.22263	0.034962	1.92708e-10	0.20096	0.022099	9.68278e-20			-1.08941	0.137986		0
rs62369524	5	32717228	c	t	0.6548	0	0.99749	0.1347	0.0209	1.273e-10	++	86.4	7.356	1	0.006682	-0.09561	0.025428	0.000170059	-0.21728	0.036956	4.13333e-09	-0.1615	0.023318	4.3451e-12			2.71228	0.00334114	Significant	0
rs6899155	5	36786459	c	t	0.4494	0	0.99792	-0.1445	0.02	5.443e-13	--	47.8	1.916	1	0.1662	-0.12529	0.024348	2.67424e-07	-0.18455	0.035208	1.59368e-07	-0.15858	0.022266	1.0666e-12			1.38436	0.0831246		0
rs62372052	5	42724294	g	a	0.1062	0	1	0.2354	0.0317	1.189e-13	++	32.5	1.481	1	0.2237	0.2086	0.03862	6.6405e-08	0.29104	0.055669	1.7183e-07	0.24978	0.035257	1.39959e-12			-1.21676	0.111847		0
rs10068807	5	54876985	g	a	0.6931	0	0.99962	-0.1301	0.0214	1.288e-09	--	23.5	1.307	1	0.2529	-0.11317	0.026052	1.40088e-05	-0.16558	0.037721	1.13658e-05	-0.14246	0.023841	2.30144e-09			1.14325	0.126467		0
rs34287	5	67585143	g	a	0.6633	0	0.99664	-0.1356	0.0211	1.314e-10	--	0	0.979	1	0.3225	0.1211	0.025701	2.45754e-06	0.16565	0.036981	7.49895e-06	0.14482	0.02344	6.48336e-10			-0.989234	0.161274		0
rs12513481	5	77450828	g	c	0.7694	0	0.99933	0.1513	0.0233	7.736e-11	++	79.1	4.781	1	0.02878	-0.11614	0.028275	4.00221e-05	-0.22484	0.040892	3.84238e-08	-0.17664	0.025859	8.47227e-12			2.18644	0.0143917	Significant	0
rs34580448	5	82810884	c	t	0.0401	0	0.99942	0.2817	0.0494	1.149e-08	++	0	0.003	1	0.9541	0.28367	0.060097	2.36048e-06	0.2776	0.08652	0.00133475	0.28001	0.054826	3.27416e-07			0.0576207	0.477025		0
rs6235	5	95728898	g	c	0.2664	0	1	0.1319	0.0223	3.358e-09	++	0	0.19	1	0.663	0.12516	0.027076	3.79402e-06	0.14596	0.039311	0.000204927	0.13792	0.024815	2.73464e-08			-0.435755	0.331507		0
rs6862676	5	122744005	c	a	0.5755	0	0.99971	0.1597	0.0201	1.689e-15	++	76	4.159	1	0.04141	-0.13136	0.02439	7.236e-08	-0.21875	0.035232	5.3555e-10	-0.17743	0.022292	1.7378e-15			2.03942	0.0207043	Significant	0
rs35897671	5	127349745	c	t	0.6543	0	0.99899	-0.1326	0.0209	2.126e-10	--	81.2	5.314	1	0.02115	0.099195	0.025394	9.3821e-05	0.20193	0.036622	3.51722e-08	0.15437	0.023188	2.79898e-11			-2.30529	0.0105751	Significant	0
rs274555	5	131722951	c	t	0.5898	0	0.99813	0.1677	0.0203	1.413e-16	++	70.1	3.346	1	0.06738	-0.14208	0.024658	8.3541e-09	-0.22148	0.035726	5.6951e-10	-0.18633	0.022574	1.53815e-16			1.8291	0.0336921	Significant	0
rs3822742	5	139059017	c	a	0.6207	0	0.99911	-0.1403	0.0206	9.17e-12	--	82.8	5.806	1	0.01597	0.10604	0.024994	2.21309e-05	0.21204	0.036203	4.73369e-09	0.16722	0.022878	2.69774e-13			-2.40949	0.0079874	Significant	0
rs4073717	5	170864021	g	t	0.796	0	0.99885	0.1741	0.0247	1.627e-12	++	83.8	6.185	1	0.01288	-0.13179	0.029967	1.09471e-05	-0.26291	0.043379	1.3605e-09	-0.20316	0.02742	1.27938e-13			2.48694	0.00644235	Significant	0
rs183041	5	176526270	g	a	0.2732	0	0.99898	-0.1257	0.0223	1.681e-08	--	88.2	8.49	1	0.003571	0.080617	0.02713	0.00296483	0.21918	0.039057	2.00956e-08	0.15182	0.02475	8.58025e-10			-2.91374	0.00178565	Significant	0
rs11243202	6	7719065	c	t	0.4805	0	0.99826	0.1814	0.0199	7.359e-20	++	87.3	7.882	1	0.004992	0.14278	0.02419	3.59335e-09	0.2621	0.034944	6.4121e-14	0.21172	0.022109	1.02094e-21			-2.80754	0.00249609	Significant	0
rs41271299	6	19839415	c	t	0.9508	0	1	-0.3864	0.0447	5.331e-18	--	92.6	13.502	1	0.0002383	0.27266	0.054359	5.293e-07	0.6235	0.078493	1.99067e-15	0.45984	0.049672	2.11836e-20			-3.67456	0.000119128	Significant	Significant
rs622871	6	31878495	g	a	0.7007	0	0.99528	-0.2613	0.0214	2.61e-34	--	75.5	4.077	1	0.04348	-0.23136	0.026034	6.4417e-19	-0.32361	0.037546	6.8549e-18	-0.28011	0.023774	4.97737e-32			2.01909	0.0217388	Significant	0
rs33966734	6	41903798	c	a	0.9866	0	0.99613	0.7189	0.0859	5.903e-17	++	69.9	3.327	1	0.06816	-0.61033	0.10454	5.2942e-09	-0.94508	0.15085	3.748e-10	-0.78321	0.095492	2.38781e-16			1.82392	0.0340818	Significant	0
rs2207139	6	50845490	g	a	0.1691	0	0.99995	0.1807	0.0263	6.665e-12	++	59.5	2.47	1	0.116	0.15234	0.031936	1.84289e-06	0.24103	0.046525	2.21615e-07	0.19907	0.029324	1.13501e-11			-1.57165	0.0580162		0
rs6931421	6	80880138	g	t	0.3167	0	0.99908	-0.1545	0.0212	3.065e-13	--	0	0.252	1	0.6156	-0.16188	0.025771	3.36977e-10	-0.13914	0.037238	0.000186767	-0.15071	0.023558	1.58708e-10			-0.502143	0.307783		0
rs4269347	6	90296888	c	t	0.6786	0	0.99829	0.1183	0.0213	2.656e-08	++	0	0.005	1	0.944	-0.11723	0.025879	5.90745e-06	-0.12042	0.037289	0.00124051	-0.11745	0.02362	6.61302e-07			0.0702808	0.471985		0
rs9398171	6	108983527	c	t	0.3034	0	0.99933	-0.162	0.0218	1.148e-13	--	61.3	2.584	1	0.1079	0.13775	0.026546	2.11982e-07	0.21275	0.038364	2.93765e-08	0.18018	0.024268	1.14025e-13			-1.60762	0.0539593		0
rs9388490	6	126704795	c	t	0.5565	0	0.99943	-0.1898	0.02	1.873e-21	--	91.7	11.995	1	0.0005333	0.14189	0.024274	5.07105e-09	0.28949	0.035028	1.42233e-16	0.22204	0.022173	1.34586e-23			-3.46343	0.000266671	Significant	Significant
rs7740188	6	130346105	g	a	0.3011	0	0.99778	0.2731	0.0215	6.407e-37	++	54.8	2.215	1	0.1367	-0.25115	0.026088	6.3533e-22	-0.3198	0.038043	4.29536e-17	-0.2905	0.023968	8.531e-34			1.48823	0.0683453		0
rs6570509	6	142716286	g	t	0.7039	0	0.99968	0.1569	0.0219	8.025e-13	++	12.9	1.148	1	0.284	-0.14067	0.026631	1.28056e-07	-0.19086	0.038542	7.357e-07	-0.17104	0.024365	2.22844e-12			1.07135	0.142007		0
rs263137	6	142953957	g	a	0.3318	0	0.99904	-0.0989	0.0212	2.912e-06	--	93.5	15.421	1	8.602e-05	-0.041545	0.025714	0.106177	-0.21919	0.037218	3.88866e-09	-0.14023	0.023527	2.52406e-09		Male-specific	3.92698	4.30093e-05	Significant	Significant
rs9322332	6	152166801	c	a	0.5459	0	0.99974	-0.1478	0.0198	9.19e-14	--	85.8	7.021	1	0.008058	0.11141	0.024129	3.89583e-06	0.22369	0.034835	1.35613e-10	0.17449	0.022046	2.49459e-15			-2.64964	0.00402885	Significant	0
rs401746	6	160740240	c	t	0.5095	0	0.99988	0.1274	0.0198	1.183e-10	++	82.9	5.836	1	0.0157	0.094293	0.024051	8.843e-05	0.19635	0.034733	1.58125e-08	0.15119	0.021979	6.05341e-12			-2.41571	0.00785236	Significant	0
rs76307059	6	169000888	g	c	0.0468	0	0.99784	-0.2627	0.0474	3.066e-08	--	0	0.4	1	0.5273	-0.24183	0.057754	2.82618e-05	-0.30582	0.083136	0.000234693	-0.27427	0.052685	1.93286e-07			0.632137	0.263649		0
rs35957220	7	2812632	g	c	0.2919	0	0.99952	-0.2076	0.0216	8.124e-22	--	92.6	13.521	1	0.0002359	-0.15247	0.026308	6.84385e-09	-0.32233	0.037971	2.12324e-17	-0.2482	0.024034	5.40754e-25			3.67708	0.000117959	Significant	Significant
rs34776209	7	23513093	c	t	0.7564	0	0.99904	0.1475	0.023	1.362e-10	++	56.2	2.284	1	0.1307	-0.12359	0.027915	9.54995e-06	-0.19791	0.040483	1.01742e-06	-0.16711	0.025568	6.35331e-11			1.51136	0.0653489		0
rs508347	7	28212824	c	t	0.7031	0	0.99986	-0.1303	0.0217	1.954e-09	--	92	12.555	1	0.0003952	-0.077035	0.026405	0.00353021	-0.2414	0.038139	2.47286e-10	-0.16518	0.024132	7.6913e-12		Male-specific	3.5433	0.000197578	Significant	Significant
rs10269139	7	42148188	c	t	0.7148	0	0.99963	-0.0929	0.022	2.423e-05	--	93.2	14.753	1	0.0001225	0.034602	0.026735	0.195573	0.21545	0.038757	2.71894e-08	0.13109	0.024482	8.59607e-08		Male-specific	-3.841	6.12676e-05	Significant	Significant
rs2345701	7	46634598	g	c	0.5532	0	0.99827	-0.1174	0.02	4.434e-09	--	0	0.424	1	0.5151	-0.10837	0.024303	8.2452e-06	-0.13622	0.035215	0.000109774	-0.12449	0.02225	2.20851e-08			0.650898	0.257556		0
rs35332062	7	73012042	g	a	0.8749	0	1	-0.231	0.0296	5.798e-15	--	0	0.034	1	0.8531	0.23482	0.036046	7.32825e-11	0.22314	0.051788	1.64475e-05	0.22857	0.032848	3.45144e-12			0.18511	0.426571		0
rs1544459	7	77417584	c	t	0.4639	0	0.99995	0.1204	0.0199	1.381e-09	++	0	0.11	1	0.7397	0.12494	0.024186	2.40049e-07	0.11085	0.034844	0.0014669	0.12078	0.022073	4.4617e-08			0.332191	0.369873		0
rs42044	7	92250140	g	t	0.2653	0	0.99972	0.289	0.0223	1.52e-38	++	94.5	18.087	1	2.11e-05	0.22331	0.027086	1.68267e-16	0.42543	0.039051	1.28233e-27	0.33291	0.02473	2.76694e-41			-4.25291	1.05504e-05	Significant	Significant
rs6946091	7	150684346	g	a	0.6374	0	0.99976	0.1615	0.0205	3.119e-15	++	94.4	17.768	1	2.495e-05	0.10185	0.024883	4.26383e-05	0.28641	0.036026	1.88799e-15	0.20015	0.022771	1.51356e-18		Male-specific	-4.21524	1.24756e-05	Significant	Significant
rs937651	8	49387263	c	t	0.7487	0	0.99926	-0.1668	0.023	3.808e-13	--	66	2.942	1	0.08631	0.13973	0.02789	5.4513e-07	0.22411	0.040526	3.20996e-08	0.18405	0.025573	6.18016e-13			-1.71519	0.0431549	Significant	0
rs72656010	8	57122215	c	t	0.1296	0	0.99897	-0.3548	0.0292	5.956e-34	--	85.2	6.737	1	0.009441	-0.30241	0.035516	1.69824e-17	-0.4645	0.051363	1.54882e-19	-0.38854	0.032482	5.82103e-33			2.59567	0.00472035	Significant	0
rs1452822	8	78138334	t	a	0.7181	0	0.99983	-0.2021	0.0219	2.654e-20	--	94.3	17.449	1	2.951e-05	0.13919	0.026571	1.62443e-07	0.33502	0.038623	4.23643e-18	0.24608	0.024368	5.71479e-24			-4.17724	1.47532e-05	Significant	Significant
rs2737218	8	116631278	c	t	0.2096	0	0.99879	-0.1552	0.0244	2.033e-10	--	0	0.601	1	0.438	-0.14217	0.029663	1.6474e-06	-0.18267	0.042978	2.13649e-05	-0.16399	0.027156	1.5574e-09			0.775554	0.219006		0
rs4870941	8	126498828	g	c	0.764	0	0.99515	0.1419	0.0236	1.817e-09	++	56.7	2.307	1	0.1288	-0.11714	0.028664	4.38228e-05	-0.1938	0.041539	3.08532e-06	-0.15755	0.026244	1.94044e-09			1.51895	0.064387		0
rs4733725	8	130731376	c	t	0.781	0	0.99967	0.1284	0.0246	1.789e-07	++	92.4	13.173	1	0.000284	-0.06674	0.029906	0.0256389	-0.2577	0.043287	2.63815e-09	-0.17289	0.027363	2.65277e-10		Male-specific	3.62952	0.000141976	Significant	Significant
rs6995599	8	135653535	c	t	0.6896	0	0.99937	0.1739	0.0214	5.099e-16	++	0	0.981	1	0.3219	-0.15921	0.026067	1.01719e-09	-0.20463	0.037717	5.80095e-08	-0.18309	0.023847	1.6293e-14			0.99066	0.160926		0
rs11136336	8	145007187	g	a	0.6108	0	0.99959	0.1185	0.0202	4.695e-09	++	0	0.035	1	0.8513	-0.12116	0.024606	8.4957e-07	-0.11305	0.03557	0.00148184	-0.11946	0.022498	1.0985e-07			-0.187509	0.425631		0
rs28778940	9	98298352	g	a	0.6728	0	0.99912	-0.1826	0.0211	5.205e-18	--	84.7	6.531	1	0.0106	0.14514	0.025696	1.62705e-08	0.26032	0.037027	2.07491e-12	0.20936	0.023453	4.44631e-19			-2.55559	0.00530034	Significant	0
rs7048601	9	103074263	g	t	0.4954	0	0.99902	-0.1156	0.0198	5.703e-09	--	33	1.492	1	0.2219	0.098816	0.024137	4.24522e-05	0.15061	0.034861	1.55955e-05	0.12605	0.022059	1.10332e-08			-1.22151	0.110946		0
rs6477547	9	109644865	c	t	0.6761	0	0.99803	-0.1565	0.0215	3.022e-13	--	77.6	4.469	1	0.03451	0.12507	0.026107	1.66456e-06	0.22197	0.037675	3.83972e-09	0.18097	0.023848	3.25087e-14			-2.11404	0.017256	Significant	0
rs7027103	9	119126101	g	c	0.8024	0	0.99862	0.2562	0.0246	1.861e-25	++	85.5	6.881	1	0.008712	-0.21183	0.029837	1.26183e-12	-0.34981	0.04332	6.8234e-16	-0.28787	0.027346	6.62217e-26			2.62314	0.00435614	Significant	0
rs11014285	10	25178864	g	a	0.8386	0	0.9952	-0.2022	0.027	7.399e-14	--	0	0.009	1	0.9264	0.20049	0.032902	1.10943e-09	0.20582	0.047423	1.42594e-05	0.20984	0.030036	2.83139e-12			-0.0923439	0.463212		0
rs11001398	10	77221514	g	c	0.4498	0	0.99853	0.1169	0.02	4.78e-09	++	0	0.231	1	0.6308	-0.1103	0.024242	5.37405e-06	-0.13085	0.035216	0.000202862	-0.11972	0.022225	7.1829e-08			0.480665	0.315377		0
rs11187838	10	96038686	g	a	0.564	0	0.99984	-0.1381	0.0199	4.311e-12	--	1.1	1.011	1	0.3146	0.12428	0.024246	2.96893e-07	0.16716	0.035073	1.88105e-06	0.14829	0.022177	2.29087e-11			-1.00568	0.157285		0
rs11597119	10	102674348	g	a	0.4192	0	0.9997	0.1507	0.02	4.89e-14	++	0	0.159	1	0.6901	0.14519	0.02428	2.24492e-09	0.16226	0.035262	4.20049e-06	0.15808	0.022256	1.22744e-12			-0.398713	0.345052		0
rs11200607	10	124154626	c	t	0.7557	0	0.99949	0.1366	0.023	2.649e-09	++	72.9	3.692	1	0.05467	-0.10615	0.027903	0.000142397	-0.20046	0.040379	6.9008e-07	-0.15757	0.025528	6.73132e-10			1.92148	0.0273357	Significant	0
rs35506085	11	2165576	g	a	0.8093	0	0.99713	0.1777	0.0258	5.597e-12	++	0	0.011	1	0.9182	-0.17954	0.031372	1.05245e-08	-0.17388	0.045314	0.000124537	-0.17845	0.028673	4.86855e-10			-0.102696	0.459102		0
rs2923097	11	10365044	t	a	0.4037	0	0.99942	-0.126	0.0201	3.651e-10	--	80.4	5.104	1	0.02388	-0.094652	0.02444	0.000107696	-0.19178	0.035372	5.91155e-08	-0.14918	0.022361	2.54097e-11			2.2591	0.0119385	Significant	0
rs11030119	11	27728102	g	a	0.6949	0	0.99926	-0.1617	0.0214	4.568e-14	--	88.6	8.757	1	0.003084	0.11786	0.026067	6.15745e-06	0.25348	0.037694	1.77011e-11	0.19052	0.023838	1.33352e-15			-2.95924	0.00154199	Significant	0
rs1228024	11	47951353	c	a	0.3454	0	0.99606	0.1328	0.021	2.359e-10	++	58.7	2.42	1	0.1198	-0.15549	0.025531	1.13397e-09	-0.085912	0.036721	0.0193108	-0.11374	0.023281	1.03324e-06			-1.55571	0.0598887		0
rs7952436	11	67024534	c	t	0.9216	0	1	0.3487	0.036	3.884e-22	++	84.2	6.31	1	0.012	-0.28663	0.043701	5.4576e-11	-0.48078	0.063748	4.67735e-14	-0.39525	0.040155	7.44732e-23			2.512	0.00600243	Significant	0
rs607472	11	118680072	g	c	0.4082	0	0.99957	0.1362	0.0201	1.235e-11	++	75.4	4.068	1	0.04371	0.10823	0.02443	9.4189e-06	0.19495	0.035384	3.60579e-08	0.1592	0.02236	1.08643e-12			-2.01682	0.0218569	Significant	0
rs75616205	12	4316171	g	a	0.0248	0	0.98765	0.429	0.065	4.011e-11	++	90.4	10.4	1	0.00126	0.28364	0.079068	0.000334426	0.73094	0.11396	1.42462e-10	0.52479	0.072177	3.58922e-13			-3.22487	0.000630156	Significant	0
rs2900208	12	11878464	c	a	0.6495	0	0.99937	-0.1388	0.0207	2.187e-11	--	65.5	2.899	1	0.08861	0.11426	0.025258	6.08555e-06	0.18961	0.036335	1.80884e-07	0.1539	0.023033	2.36592e-11			-1.70277	0.044306	Significant	0
rs7310698	12	20566391	g	a	0.3142	0	0.99919	-0.1329	0.0215	5.859e-10	--	11	1.124	1	0.2891	0.11731	0.026038	6.63745e-06	0.16606	0.037904	1.1825e-05	0.14404	0.023898	1.67379e-09			-1.06011	0.144547		0
rs2408508	12	46730600	c	t	0.6065	0	0.99926	0.1703	0.0203	4.328e-17	++	0	0.543	1	0.4611	0.16	0.024628	8.2794e-11	0.19195	0.03567	7.4114e-08	0.18019	0.022542	1.31826e-15			-0.73709	0.230534		0
rs7132908	12	50263148	g	a	0.6213	0	1	-0.1244	0.0203	9.546e-10	--	22.3	1.288	1	0.2565	0.10848	0.024711	1.13527e-05	0.15785	0.035809	1.04424e-05	0.13432	0.022624	2.90804e-09			-1.13474	0.128242		0
rs2277339	12	57146069	g	t	0.1067	0	1	-0.1785	0.0324	3.739e-08	--	86.2	7.221	1	0.007204	-0.11788	0.039513	0.00285233	-0.30385	0.056815	8.9166e-08	-0.22799	0.036022	2.47343e-10			2.68726	0.00360199	Significant	0
rs9669278	12	66374587	c	t	0.5266	0	0.99842	-0.2754	0.0199	1.968e-43	--	92.2	12.891	1	0.0003301	-0.22589	0.024229	1.15878e-20	-0.37883	0.035034	3.10456e-27	-0.31068	0.022157	1.21619e-44			3.59047	0.00016504	Significant	Significant
rs1316739	12	93968256	g	a	0.7708	0	0.99963	-0.1791	0.0235	2.408e-14	--	81.3	5.358	1	0.02062	0.14178	0.028498	6.5373e-07	0.25827	0.041477	4.78189e-10	0.20446	0.026154	5.40754e-15			-2.31481	0.0103116	Significant	0
rs4373984	12	97792587	c	t	0.4672	0	0.99993	0.1227	0.0198	5.977e-10	++	0	0.264	1	0.6071	-0.11571	0.024084	1.55525e-06	-0.13752	0.034918	8.2092e-05	-0.12516	0.022057	1.39348e-08			0.514166	0.303568		0
rs2643672	12	103042299	g	a	0.5099	0	0.99795	0.1271	0.0199	1.656e-10	++	44.9	1.815	1	0.1779	-0.10854	0.024167	7.086e-06	-0.16582	0.034974	2.12814e-06	-0.14326	0.02211	9.22571e-11			1.3474	0.0889255		0
rs1541597	12	110044918	g	t	0.7999	0	0.99869	-0.1355	0.0247	4.302e-08	--	67.7	3.094	1	0.07859	0.10537	0.030073	0.000459092	0.19833	0.04346	5.0385e-06	0.1573	0.027492	1.05803e-08			-1.75893	0.0392947	Significant	0
rs12314162	12	124826676	c	t	0.8373	0	1	-0.218	0.027	6.195e-16	--	74.7	3.958	1	0.04664	0.18088	0.03277	3.408e-08	0.29554	0.047406	4.56142e-10	0.24049	0.029975	1.03753e-15			-1.98959	0.0233179	Significant	0
rs9512696	13	28012527	g	a	0.6541	0	0.99978	0.1177	0.0209	1.756e-08	++	0	0.619	1	0.4315	0.10637	0.025401	2.82098e-05	0.14151	0.036747	0.000117761	0.12311	0.023235	1.16788e-07			-0.786629	0.215749		0
rs2812208	13	50707087	g	c	0.9799	0	0.99952	-0.7847	0.0687	3.262e-30	--	94.5	18.205	1	1.983e-05	0.58044	0.083743	4.20727e-12	1.2054	0.12017	1.14815e-23	0.93644	0.076258	1.20504e-34			-4.26679	9.91543e-06	Significant	Significant
rs3818416	13	78474468	c	a	0.7636	0	0.99925	0.1654	0.0234	1.472e-12	++	0	0.565	1	0.4524	0.15324	0.028439	7.13345e-08	0.19075	0.041028	3.33503e-06	0.17269	0.025975	2.97167e-11			-0.751392	0.226208		0
rs7996639	13	97019090	g	a	0.5455	0	0.99663	-0.1104	0.02	3.545e-08	--	0.6	1.006	1	0.3158	0.096439	0.024369	7.58405e-05	0.13933	0.035132	7.3215e-05	0.12511	0.022248	1.87586e-08			-1.00315	0.157894		0
rs12889267	14	21542766	g	a	0.1636	0	1	-0.1721	0.0264	7.648e-11	--	67.3	3.056	1	0.08043	-0.14027	0.032104	1.24853e-05	-0.23926	0.046644	2.91072e-07	-0.19695	0.029435	2.22331e-11			1.74818	0.040216	Significant	0
rs12879423	14	25927832	g	a	0.6707	0	0.99875	0.1421	0.0213	2.575e-11	++	59.4	2.462	1	0.1166	0.11886	0.025925	4.55302e-06	0.19022	0.037364	3.57108e-07	0.1583	0.023665	2.24905e-11			-1.56914	0.0583078		0
rs9806058	14	35673470	t	a	0.129	0	0.99903	-0.1139	0.0297	0.0001266	--	94.2	17.099	1	3.548e-05	-0.029969	0.036003	0.405191	-0.2939	0.052703	2.46207e-08	-0.17408	0.033145	1.50626e-07		Male-specific	4.13513	1.77375e-05	Significant	Significant
rs35320790	14	61108825	c	a	0.4149	0	0.99966	0.1935	0.0202	1.003e-21	++	82.9	5.859	1	0.0155	-0.15977	0.024548	7.63835e-11	-0.26441	0.035585	1.09396e-13	-0.21865	0.022479	2.35505e-22			2.4205	0.00774959	Significant	0
rs28929474	14	94844947	c	t	0.9811	0	1	-0.3891	0.0705	3.431e-08	--	73.4	3.765	1	0.05233	0.29524	0.085502	0.000554755	0.58858	0.12467	2.35126e-06	0.4568	0.078546	6.05062e-09			-1.94043	0.0261638	Significant	0
rs11160601	14	101186641	c	t	0.906	0	0.99719	-0.2205	0.0346	1.859e-10	--	47.6	1.91	1	0.167	0.25359	0.042092	1.70177e-09	0.15148	0.060725	0.0126154	0.1998	0.038445	2.02862e-07			1.38198	0.0834891		0
rs56074300	15	38513862	c	a	0.69	0	0.9993	-0.146	0.0214	9.214e-12	--	0	0.478	1	0.4892	0.13572	0.026026	1.84587e-07	0.16737	0.037639	8.7277e-06	0.15368	0.023803	1.07498e-10			-0.691641	0.244582		0
rs11855017	15	42096146	c	a	0.8206	0	0.99933	-0.1421	0.0257	3.228e-08	--	0	0.87	1	0.351	0.12556	0.031223	5.79295e-05	0.17685	0.045266	9.35405e-05	0.15353	0.028593	7.90679e-08			-0.932717	0.175483		0
rs3131586	15	50845236	c	t	0.5934	0	0.999	-0.0908	0.0202	7.148e-06	--	92.9	14.004	1	0.0001824	0.038249	0.024611	0.120152	0.19977	0.035458	1.76604e-08	0.12964	0.022461	7.85236e-09		Male-specific	-3.74219	9.12114e-05	Significant	Significant
rs933807	15	62274940	g	c	0.5548	0	0.99951	0.1361	0.0198	6.713e-12	++	0	0.561	1	0.454	-0.12586	0.024126	1.826e-07	-0.15759	0.034844	6.11365e-06	-0.14353	0.022048	7.53356e-11			0.748681	0.227025		0
rs3809570	15	67000117	c	a	0.7592	0	0.99916	-0.1522	0.0231	4.549e-11	--	90.5	10.541	1	0.001168	0.10033	0.028086	0.00035416	0.26075	0.040652	1.4243e-10	0.18822	0.025698	2.40991e-13			-3.24667	0.000583816	Significant	0
rs5742915	15	74336633	c	t	0.4461	0	1	0.1115	0.0199	2.009e-08	++	0	0.924	1	0.3364	0.098248	0.024184	4.86071e-05	0.13903	0.03486	6.66345e-05	0.12192	0.022078	3.34888e-08			-0.961218	0.168221		0
rs12907384	15	86276000	c	t	0.5292	0	0.99991	-0.1242	0.0198	3.735e-10	--	79	4.769	1	0.02897	-0.094136	0.024144	9.6694e-05	-0.18655	0.034753	7.99465e-08	-0.14652	0.022024	2.89068e-11			2.18387	0.0144861	Significant	0
rs16942341	15	89388905	c	t	0.9673	0	1	0.4118	0.0581	1.398e-12	++	88.3	8.565	1	0.003427	-0.29448	0.070614	3.04579e-05	-0.65849	0.10239	1.27497e-10	-0.48448	0.064674	6.85488e-14			2.92663	0.00171329	Significant	0
rs1573891	15	99186488	g	c	0.8293	0	0.99804	0.2038	0.0273	7.888e-14	++	94.4	17.83	1	2.416e-05	-0.12402	0.033174	0.000185225	-0.37004	0.047897	1.1246e-14	-0.26621	0.030311	1.61436e-18		Male-specific	4.22254	1.20782e-05	Significant	Significant
rs2531995	16	4013467	c	t	0.3978	0	1	-0.1603	0.0203	2.906e-15	--	0	0.574	1	0.4487	0.1497	0.024694	1.34741e-09	0.18259	0.035704	3.16082e-07	0.16821	0.022581	9.44061e-14			-0.757631	0.224336		0
rs3803573	16	15138413	c	t	0.705	0	0.99982	0.1381	0.0217	1.949e-10	++	18.1	1.221	1	0.2692	-0.12148	0.0264	4.20339e-06	-0.17267	0.038077	5.77695e-06	-0.14809	0.024109	8.1358e-10			1.10481	0.134621		0
rs66674044	16	19904344	t	a	0.1423	0	0.99754	-0.1637	0.0283	7.309e-09	--	35.3	1.544	1	0.214	-0.13946	0.034377	4.98081e-05	-0.21474	0.049875	1.66686e-05	-0.18027	0.031494	1.0428e-08			1.24276	0.106978		0
rs12935701	16	30026748	c	t	0.6026	0	0.99976	-0.1665	0.0203	2.002e-16	--	91	11.1	1	0.0008633	0.1196	0.024671	1.25055e-06	0.26356	0.035474	1.09901e-13	0.20009	0.022492	5.8479e-19			-3.33167	0.000431628	Significant	0
rs1421085	16	53800954	c	t	0.3943	0	1	0.3262	0.0202	7.825e-59	++	95.4	21.715	1	3.162e-06	0.26138	0.024504	1.52055e-26	0.46248	0.035523	1.03753e-38	0.37353	0.02244	3.65595e-62			-4.65998	1.58122e-06	Significant	Significant
rs62058277	16	72281950	g	t	0.0474	0	0.99835	-0.2537	0.0459	3.352e-08	--	70.3	3.363	1	0.06666	-0.19538	0.055853	0.000468921	-0.37544	0.080746	3.32966e-06	-0.2949	0.05107	7.73571e-09			1.83396	0.0333297	Significant	0
rs8047465	16	86417324	c	t	0.4537	0	0.99804	-0.1198	0.02	2.138e-09	--	5.7	1.061	1	0.303	-0.10558	0.024316	1.41351e-05	-0.14967	0.035227	2.15278e-05	-0.13008	0.022259	5.1074e-09			1.03004	0.151496		0
rs78378222	17	7571752	g	t	0.0118	0	0.99273	0.7519	0.0945	1.806e-15	++	37.1	1.589	1	0.2075	0.665	0.11702	1.32892e-08	0.91528	0.1604	1.15824e-08	0.81578	0.10385	4.01791e-15			-1.26054	0.103737		0
rs7223535	17	29211667	g	a	0.7337	0	0.99982	0.2491	0.0222	3.757e-29	++	70.5	3.393	1	0.06548	-0.2209	0.026988	2.76694e-16	-0.30854	0.039185	3.47536e-15	-0.26902	0.024736	1.53462e-27			1.84197	0.03274	Significant	0
rs2338115	17	36929578	c	t	0.4578	0	0.99958	-0.1495	0.0199	5.979e-14	--	79.9	4.986	1	0.02555	0.11886	0.024172	8.79225e-07	0.21402	0.035097	1.07994e-09	0.16926	0.022155	2.18776e-14			-2.23299	0.0127749	Significant	0
rs66827053	17	43250653	g	a	0.2503	0	0.99669	-0.1418	0.0231	7.771e-10	--	27.6	1.381	1	0.2399	-0.123	0.028064	1.17247e-05	-0.18086	0.040453	7.8055e-06	-0.15708	0.02562	8.74178e-10			1.17519	0.119959		0
rs8082345	17	47027118	c	a	0.1784	0	0.99979	0.1631	0.0264	6.202e-10	++	0	0.905	1	0.3416	-0.1458	0.032019	5.28565e-06	-0.19947	0.046468	1.76848e-05	-0.17449	0.029339	2.73023e-09			0.951068	0.170785		0
rs2005172	17	61996255	c	a	0.6358	0	0.99584	0.2221	0.0209	1.821e-26	++	80.8	5.212	1	0.02243	0.18928	0.025325	7.85235e-14	0.29124	0.036784	2.44906e-15	0.2464	0.023216	2.63633e-26			-2.28308	0.0112127	Significant	0
rs62073016	17	79090198	c	t	0.6111	0	0.997	0.1486	0.0205	3.778e-13	++	0	0.189	1	0.664	-0.14239	0.024897	1.07448e-08	-0.16136	0.035871	6.8612e-06	-0.14845	0.022723	6.47143e-11			0.434449	0.331981		0
rs4800148	18	20724328	g	a	0.2183	0	1	-0.268	0.024	5.488e-29	--	0	0.437	1	0.5086	0.25707	0.02917	1.24451e-18	0.29096	0.042163	5.21195e-12	0.27668	0.026671	3.3266e-25			-0.661011	0.254303		0
rs11874191	18	36164084	c	t	0.2637	0	0.99866	0.1013	0.0227	8.409e-06	++	92.1	12.725	1	0.0003607	-0.04507	0.027654	0.103157	-0.21828	0.039911	4.53419e-08	-0.14051	0.025262	2.67239e-08		Male-specific	3.56726	0.000180366	Significant	Significant
rs6567160	18	57829135	c	t	0.2345	0	0.99972	0.3903	0.0234	2.259e-62	++	93.4	15.223	1	9.552e-05	0.32736	0.02843	1.1885e-30	0.52294	0.041285	9.77235e-37	0.43442	0.02606	2.46604e-62			-3.90169	4.77618e-05	Significant	Significant
rs74494415	18	74972138	c	t	0.9605	0	0.99709	0.2851	0.0509	2.078e-08	++	81.3	5.354	1	0.02068	-0.20312	0.061972	0.00104761	-0.45404	0.08899	3.36512e-07	-0.34214	0.056456	1.36113e-09			2.31386	0.0103378	Significant	0
rs7249081	19	2157167	c	t	0.4753	0	0.99835	0.1434	0.0199	6.528e-13	++	87.9	8.256	1	0.004061	0.10372	0.024259	1.90941e-05	0.22619	0.035045	1.09345e-10	0.17007	0.022173	1.72584e-14			-2.87339	0.00203049	Significant	0
rs2163832	19	10745764	c	t	0.6672	0	0.99945	-0.147	0.0209	2.053e-12	--	93.4	15.066	1	0.0001038	-0.090708	0.025442	0.000363747	-0.26399	0.036684	6.23735e-13	-0.18942	0.02323	3.53997e-16		Male-specific	3.88149	5.1909e-05	Significant	Significant
rs3810291	19	47569003	g	a	0.3423	0	1	-0.1384	0.0211	5.138e-11	--	0	0.22	1	0.6387	0.13155	0.025673	2.99502e-07	0.15267	0.036932	3.57273e-05	0.14536	0.023411	5.34811e-10			-0.469557	0.319336		0
rs147110934	19	55993436	g	t	0.9766	0	1	0.2798	0.0648	1.559e-05	++	94.7	18.807	1	1.447e-05	-0.085322	0.078779	0.278792	-0.68544	0.11377	1.7002e-09	-0.41608	0.071992	7.50758e-09		Male-specific	4.33666	7.23327e-06	Significant	Significant
rs6054361	20	6570521	c	t	0.5875	0	0.99641	0.1191	0.0202	3.973e-09	++	0	0.211	1	0.6459	-0.12557	0.024624	3.41665e-07	-0.1057	0.035544	0.00294171	-0.11573	0.022497	2.69153e-07			-0.459526	0.322928		0
rs1884762	20	21124667	g	c	0.338	0	0.99991	0.12	0.0209	1.018e-08	++	88.9	9.03	1	0.002656	-0.076469	0.025463	0.00267301	-0.21104	0.036839	1.01508e-08	-0.15142	0.023292	8.01678e-11			3.00499	0.00132796	Significant	0
rs143384	20	34025756	g	a	0.4176	0	1	0.3246	0.0201	1.749e-58	++	97.8	46.124	1	1.11e-11	0.22962	0.024507	7.49895e-21	0.52142	0.035291	2.44906e-49	0.38971	0.02236	5.80764e-68			-6.79147	5.54978e-12	Significant	Significant
rs34957979	20	51191639	c	a	0.8115	0	0.99884	0.1436	0.0251	1.117e-08	++	0	0.122	1	0.7274	-0.13756	0.030582	6.86595e-06	-0.15629	0.044179	0.000403831	-0.14689	0.027952	1.48081e-07			0.348587	0.3637		0
rs73619441	20	61564901	g	t	0.1466	0	0.99863	-0.1656	0.0282	4.167e-09	--	0	0.436	1	0.509	-0.15286	0.034196	7.8289e-06	-0.19274	0.049768	0.000107721	-0.17466	0.031382	2.61638e-08			0.660441	0.254486		0
rs4819021	21	46466927	c	t	0.4827	0	0.99667	-0.11	0.02	3.786e-08	--	0	0.468	1	0.4938	-0.10055	0.024282	3.46258e-05	-0.12983	0.035235	0.00022914	-0.11763	0.022248	1.24337e-07			0.684246	0.24691		0
rs5752989	22	30365780	g	a	0.4276	0	0.99984	0.1151	0.02	8e-09	++	68.6	3.184	1	0.07438	-0.090542	0.024248	0.000188538	-0.16671	0.035133	2.08785e-06	-0.12985	0.022198	4.93856e-09			1.78428	0.0371889	Significant	0
rs5750823	22	39829973	c	t	0.2559	0	0.99863	-0.1464	0.0227	1.133e-10	--	0	0.854	1	0.3553	0.16096	0.027644	5.817e-09	0.11618	0.039782	0.00349704	0.13627	0.025215	6.50729e-08			0.924371	0.177647		0
MarkerName = single nucleotide polymorphism rsid, Freq1 = frequency of allele 1, FreqSE = standard error of the frequency, Effect = beta value, StdErr = standard error, Direction = direction of effect in females and males, HetISq = I2 heterogeneity measure, = chi square statistic of the heterogeneity, HetDf = degrees of freedom of the heterogeneity test, HetPVal = p value of the heterogeneity tes…

## Sheet: S6b. FFM known loci
Supplementary Table 6b. Genomic loci associated with anthropometric traits in published genome-wide association studies (GWAS). Previous associations have been retrieved from the GWAS catalogue (https://www.ebi.ac.uk/gwas/). Data extracted from Functional Mapping and Annotation of Genome-Wide Association Studies (FUMA, http://fuma.ctglab.nl/).
Count of significant loci		GenomicLocus
Anthropometric Trait	PMID	1	2	7	8	9	11	12	13	14	15	17	18	19	20	26	33	35	38	39	40	41	43	44	45	47	48	54	56	57	58	59	60	64	66	67	69	70	71	72	74	76	77	78	80	81	82	85	89
Adiposity	19557161																																		1
	21706003
Adiposity Total																																			1
BMI (adjusted for smoking behaviour)	28443625				2			3		3		3						3			2			3				3						2	3		1									2	3
BMI (adjusted for smoking behaviour) Total					2			3		3		3						3			2			3				3						2	3		1									2	3
BMI in non-smokers	28443625				2			3		2		3						2			2			3				3						2	3											2	1
BMI in non-smokers Total					2			3		2		3						2			2			3				3						2	3											2	1
BMI in smokers	28443625							2				3						2			1			1											2
BMI in smokers Total								2				3						2			1			1											2
Body mass in chronic obstructive pulmonary disease	21037115
Body mass in chronic obstructive pulmonary disease Total
Body mass index	17434869
	18454148
	19079260							1				1									1
	19079261											1												1
	20935630							1				1									1			1				1						1	1
	22982992
	23563607							1				1									1			1											1
	23583978							1																1
	23669352							1				1												1
	24064335											1
	24348519
	24861553							1				1												1				1							1
	25673413	2	2		5			4		4		4				2	3	4			4			4				4	2			1		5	4		3		3		2					3	3
	25760438																																														1
	25953783
	28270201											1
	28448500				12			6		4		6						6			6			6				4						6	6		2									2	2
	28892062	1						2		1		2					1	1			1			2				2		1				3	2		1				1						1
Body mass index Total		3	2		17			18		9		20				2	4	11			14			18				12	2	1		1		15	15		6		3		3					5	7
Body mass index (adult)	28430825							3													1			3											1
Body mass index (adult) Total								3													1			3											1
Body mass index (age interaction)	25953783
Body mass index (age interaction) Total
Body mass index (education interaction)	24281739																														1
Body mass index (education interaction) Total																															1
Body mass index (joint analysis main effects and physical activity interaction)	28448500				12			6		3		6						6			5			6				3						6	6		2									2	1
Body mass index (joint analysis main effects and physical activity interaction) Total					12			6		3		6						6			5			6				3						6	6		2									2	1
Body mass index (joint analysis main effects and smoking interaction)	28443625				2			3		2		3						3			3			3				3						2	3											2	3
Body mass index (joint analysis main effects and smoking interaction) Total					2			3		2		3						3			3			3				3						2	3											2	3
Body mass index (SNP x SNP interaction)	22344221							1
Body mass index (SNP x SNP interaction) Total								1
Body mass index in physically active individuals	28448500				10			5		2		6						5			4			5				3						5	5		2									1	1
Body mass index in physically active individuals Total					10			5		2		6						5			4			5				3						5	5		2									1	1
Body mass index in physically inactive individuals	28448500							4				6									3			3											1											1
Body mass index in physically inactive individuals Total								4				6									3			3											1											1
Bone mineral density	18455228
	21533022																																					1
	22504420																																					1
	24249740
Bone mineral density Total																																						2
Bone mineral density (hip)	26733130
Bone mineral density (hip) Total
Bone mineral density (paediatric, lower limb)	24945404
Bone mineral density (paediatric, lower limb) Total
Bone mineral density (paediatric, skull)	24945404																																					1
Bone mineral density (paediatric, skull) Total																																						1
Bone mineral density (paediatric, total body less head)	24945404																																					1
	28743860
Bone mineral density (paediatric, total body less head) Total																																						1
Bone mineral density (paediatric, upper limb)	24945404																																					2
Bone mineral density (paediatric, upper limb) Total																																						2
Bone mineral density (spine)	18445777																																	1
	19801982
	26733130
Bone mineral density (spine) Total																																		1
Childhood body mass index	26604143							2				2												2											2
Childhood body mass index Total								2				2												2											2
Hip circumference	25673412			2	2			3				3							3		2			3			2	2						8	3		1		2			2							2
Hip circumference Total				2	2			3				3							3		2			3			2	2						8	3		1		2			2							2
Hip circumference adjusted for BMI	25673412			2					2		2			3	3				3	2		2			3		3							12				2	3	3		3	2	3			3	2	2
Hip circumference adjusted for BMI Total				2					2		2			3	3				3	2		2			3		3							12				2	3	3		3	2	3			3	2	2
Lean body mass	28724990																																														1
	28743860
Lean body mass Total																																															1
Pubertal anthropometrics	23449627																								1									2
Pubertal anthropometrics Total																									1									2
TB-LM or TBLH-BMD (pleiotropy)	28743860
TB-LM or TBLH-BMD (pleiotropy) Total
Waist circumference	19557197
	25673412				2			3		2		3							2		2			3				2						4	3		3
	26785701																													3											2
Waist circumference Total					2			3		2		3							2		2			3				2		3				4	3		3				2
Waist circumference adjusted for BMI (adjusted for smoking behaviour)	28443625					3			3		2				3				2	3			2		2		2				1		2	4						2		1		3			1
Waist circumference adjusted for BMI (adjusted for smoking behaviour) Total						3			3		2				3				2	3			2		2		2				1		2	4						2		1		3			1
Waist circumference adjusted for BMI (joint analysis main effects and physical activity interaction)	28448500					6			5		5				5				5	5					3		5						3	9		1				6		5		6
Waist circumference adjusted for BMI (joint analysis main effects and physical activity interaction) Total						6			5		5				5				5	5					3		5						3	9		1				6		5		6
Waist circumference adjusted for BMI (joint analysis main effects and smoking interaction)	28443625					3			3		2				3				2	2			2		2		2				1		1	3						2		2		3			1
Waist circumference adjusted for BMI (joint analysis main effects and smoking interaction) Total						3			3		2				3				2	2			2		2		2				1		1	3						2		2		3			1
Waist circumference adjusted for BMI in active individuals	28448500					5			3		5				5				5	5					2		5						3	8		1				4		5		6
Waist circumference adjusted for BMI in active individuals Total						5			3		5				5				5	5					2		5						3	8		1				4		5		6
Waist circumference adjusted for BMI in inactive individuals	28448500					1			2										1																					3
Waist circumference adjusted for BMI in inactive individuals Total						1			2										1																					3
Waist circumference adjusted for BMI in non-smokers	28443625					3			3		2				2				2	1			2		2		2				1		1	2						2		1		2			1
Waist circumference adjusted for BMI in non-smokers Total						3			3		2				2				2	1			2		2		2				1		1	2						2		1		2			1
Waist circumference adjusted for BMI in smokers	28443625														1				1	2			1																	1
Waist circumference adjusted for BMI in smokers Total															1				1	2			1																	1
Waist circumference adjusted for body mass index	25673412					3			3		3				2				2	2			2		2		2				2		2	4						3		2		3
	26785701														4
	28448500					6			3		5				5				5	5					3		5						3	9		2				6		5		6
Waist circumference adjusted for body mass index Total						9			6		8				11				7	7			2		5		7				2		5	13		2				9		7		9
Waist circumference and related phenotypes	18454146												1
Waist circumference and related phenotypes Total													1
Waist-hip ratio	20935629																																	1
	25673412																																		2
Waist-hip ratio Total																																		1	2
Waist-to-hip ratio adjusted for BMI (adjusted for smoking behaviour)	28443625					1	2																			1								4
Waist-to-hip ratio adjusted for BMI (adjusted for smoking behaviour) Total						1	2																			1								4
Waist-to-hip ratio adjusted for BMI (joint analysis for main effect and physical activity interaction)	28448500																																	7											2
Waist-to-hip ratio adjusted for BMI (joint analysis for main effect and physical activity interaction) Total																																		7											2
Waist-to-hip ratio adjusted for BMI (joint analysis main effects and smoking interaction)	28443625																																	2
Waist-to-hip ratio adjusted for BMI (joint analysis main effects and smoking interaction) Total																																		2
Waist-to-hip ratio adjusted for BMI in active individuals	28448500																																	8											2
Waist-to-hip ratio adjusted for BMI in active individuals Total																																		8											2
Waist-to-hip ratio adjusted for BMI in non-smokers	28443625																																	3
Waist-to-hip ratio adjusted for BMI in non-smokers Total																																		3
Waist-to-hip ratio adjusted for body mass index	25673412					2	4																			4								8
	26785701																																	2
	28448500																																	8											2
Waist-to-hip ratio adjusted for body mass index Total						2	4																			4								18											2
Weight	19079260							1				1									1									1				1
Weight Total								1				1									1									1				1
Grand Total		3	2	4	49	33	6	57	27	23	26	59	1	3	33	2	4	32	33	27	40	2	9	53	20	5	28	31	2	5	6	1	15	142	50	4	15	8	8	32	5	26	2	32	6	15	23	2	4
BMI = body mass index, PMID = PubMed reference number, SNP = single nucleotide polymorphism, TB-LM = total body lean mass, TBLH-BMD = total body less head bone mineral density
[truncated: 30 more columns]

## Sheet: S7. BOLT-LMM heritabilities
Supplemtary Table S7. Heritability as estimated by BOLT-LMM, v2.3.2, on genotyped single nucleotide polymorphisms (SNPs) on anthropometric traits in the UK Biobank. Variance explained by BOLT-LMM’s linear predictor—using the default mixture-of-Gaussians prior on SNP effect sizes, which accounts for larger-effect SNPs—and variance theoretically explained by an optimal linear predictor, i.e., SNP-h…
Phenotype	Sex	Optimal linear predictor (h2e)	SE	Optimal linear predictor (h2g)	SE	n SNPs	n individuals	LDSC h2	SE	Difference
Body fat %	both	0.710582	0.004325	0.289418	0.004325	560011	155951	0.2022	0.0071	0.087218
	female	0.688751	0.008492	0.311249	0.008492	560011	70693	0.2034	0.01	0.107849
	male	0.661986	0.007198	0.338014	0.007198	560011	85258	0.227	0.0093	0.111014
Fat free mass	both	0.572698	0.004252	0.427302	0.004252	560011	155951	0.2734	0.011	0.153902
	female	0.568793	0.008319	0.431207	0.008319	560011	70693	0.2939	0.0152	0.137307
	male	0.494876	0.006901	0.505124	0.006901	560011	85258	0.3233	0.0168	0.181824
Abbreviations: h2e = environment/noise, h2g = common genetic variant heritability, LDSC = linkage disequilibrium score regression, n = number, SE = standard error, SNP = single nucleotide polymorphism

## Sheet: S8. Rgs AN sex-combined
Supplementary Table S8. Genetic correlations for sex-combined anorexia nervosa genome-wide association study and genetic correlations across body composition, phyiscal activity and psychiatric and behavioral traits.
Phenotype 1	Phenotype 2	rg	se	z	p	h2_obs	h2_obs_se	h2_int	h2_int_se	gcov_int	gcov_int_se
Body composition
Anorexia nervosa (PGC2)	BMI adolescence & young adulthood	-0.0313	0.0597	-0.5239	0.6003	0.1793	0.0128	1.0237	0.0107	-0.0066	0.0063
Anorexia nervosa (PGC2)	BMI childhood	-0.0557	0.0471	-1.1829	0.2368	0.1797	0.0117	1.0228	0.0098	0.0076	0.0057
Anorexia nervosa (PGC2)	Body fat % adulthood	-0.2282	0.0451	-5.0627	4.1327e-07	0.1791	0.0125	1.0238	0.0107	0.0098	0.0057
Anorexia nervosa (PGC2)	Body fat % (UKB) female	-0.4446	0.0415	-10.7191	8.2828e-27	0.1789	0.012	1.0244	0.01	0.0108	0.0068
Anorexia nervosa (PGC2)	Body fat % (UKB) male	-0.2628	0.0353	-7.4358	1.0392e-13	0.1789	0.012	1.0244	0.01	0.0122	0.0064
Anorexia nervosa (PGC2)	Body fat % (UKB) meta	-0.3439	0.0317	-10.8457	2.0904e-27	0.1789	0.012	1.0244	0.01	0.0167	0.0071
Anorexia nervosa (PGC2)	Fat free mass (UKB) female	-0.1671	0.0356	-4.6993	2.6105e-06	0.1789	0.012	1.0244	0.01	0.0003	0.0068
Anorexia nervosa (PGC2)	Fat free mass (UKB) male	-0.0989	0.0323	-3.0629	0.0022	0.1789	0.012	1.0244	0.01	0.0075	0.0065
Anorexia nervosa (PGC2)	Fat free mass (UKB) meta	-0.1372	0.0303	-4.5339	5.7891e-06	0.1789	0.012	1.0244	0.01	0.0042	0.0079
Anorexia nervosa (PGC2)	Fat free mass adulthood	0.0662	0.058	1.1402	0.2542	0.1801	0.0123	1.0225	0.0104	-0.0108	0.0057
Anorexia nervosa (PGC2)	Fat free mass childhood	-0.0273	0.0677	-0.4041	0.6861	0.18	0.0122	1.0232	0.011	0.0051	0.0059
Anorexia nervosa (PGC2)	Obesity childhood	-0.0538	0.0492	-1.0934	0.2742	0.1796	0.0117	1.0231	0.0098	0.0154	0.0056
Anorexia nervosa (PGC2)	Physical activity (UKB) female	0.2457	0.0559	4.3968	1.0984e-05	0.1788	0.0117	1.0249	0.0099	0.0044	0.0056
Anorexia nervosa (PGC2)	Physical activity (UKB) male	0.1046	0.0567	1.8462	0.0649	0.1789	0.0117	1.0248	0.0098	0.0045	0.0055
Anorexia nervosa (PGC2)	Physical activity (UKB) meta-analyzed	0.1746	0.0456	3.8286	0.0001	0.179	0.0121	1.0243	0.0101	0.0044	0.0061
BMI adolescence & young adulthood & young adulthood	BMI adolescence & young adulthood	1	2.5289e-06	395436	0	0.1972	0.0218	1.0116	0.0069	1.0116	0.0069
BMI adolescence & young adulthood & young adulthood	BMI childhood	1.0054	0.0687	14.6362	1.6502e-48	0.1962	0.022	1.0122	0.0072	0.0367	0.0053
BMI adolescence & young adulthood & young adulthood	Body fat % (adulthood)	0.5347	0.0655	8.1624	3.285e-16	0.1951	0.022	1.0128	0.0072	-0.004	0.0056
BMI adolescence & young adulthood & young adulthood	Body fat % (UKB) female	0.4594	0.0562	8.1698	3.0887e-16	0.1969	0.0218	1.0118	0.0068	0.0044	0.0057
BMI adolescence & young adulthood & young adulthood	Body fat % (UKB) male	0.48	0.0496	9.6779	3.7428e-22	0.1969	0.0218	1.0118	0.0068	0.0027	0.0063
BMI adolescence & young adulthood & young adulthood	Body fat % (UKB) meta	0.4845	0.0472	10.2739	9.2375e-25	0.1969	0.0218	1.0118	0.0068	0.0048	0.007
BMI adolescence & young adulthood & young adulthood	Fat free mass (UKB) female	0.5945	0.0508	11.7092	1.1436e-31	0.1969	0.0218	1.0118	0.0068	-0.0045	0.0059
BMI adolescence & young adulthood & young adulthood	Fat free mass (UKB) male	0.4986	0.0513	9.7131	2.6504e-22	0.1969	0.0218	1.0118	0.0068	-0.0015	0.0069
BMI adolescence & young adulthood & young adulthood	Fat free mass (UKB) meta	0.5541	0.0461	12.0169	2.8969e-33	0.1969	0.0218	1.0118	0.0068	-0.0035	0.0072
BMI adolescence & young adulthood & young adulthood	Fat free mass adulthood	0.6661	0.0827	8.0513	8.1895e-16	0.1905	0.0216	1.0154	0.0069	0.0039	0.0056
BMI adolescence & young adulthood & young adulthood	Fat free mass childhood	0.6943	0.0947	7.3336	2.241e-13	0.1935	0.0231	1.0145	0.0076	-0.007	0.0054
BMI adolescence & young adulthood & young adulthood	Obesity childhood	0.9698	0.0714	13.5855	4.8816e-42	0.1952	0.022	1.0128	0.007	0.0129	0.0047
BMI adolescence & young adulthood & young adulthood	Physical activity (UKB) female	-0.1689	0.0791	-2.1361	0.0327	0.193	0.022	1.0136	0.007	0.0062	0.0054
BMI adolescence & young adulthood & young adulthood	Physical activity (UKB) male	-0.0957	0.0874	-1.0952	0.2734	0.1933	0.022	1.0134	0.007	0.0004	0.0052
BMI adolescence & young adulthood & young adulthood	Physical activity (UKB) meta-analyzed	-0.1165	0.0641	-1.8191	0.0689	0.1969	0.0218	1.0119	0.0069	0.0032	0.0055
BMI childhood	BMI childhood	1	8.9057e-07	1122900	0	0.2501	0.0244	0.9928	0.0075	0.9928	0.0075
BMI childhood	Body fat % (adulthood)	0.5082	0.0504	10.0856	6.3994e-24	0.2515	0.0243	0.9922	0.0078	0.0054	0.0051
BMI childhood	Body fat % (UKB) female	0.3983	0.0488	8.1582	3.3997e-16	0.2499	0.0244	0.9932	0.0075	0.0053	0.0055
BMI childhood	Body fat % (UKB) male	0.4699	0.0442	10.6337	2.0765e-26	0.2499	0.0244	0.9932	0.0075	-0.0025	0.0063
BMI childhood	Body fat % (UKB) meta	0.4556	0.0387	11.7623	6.1062e-32	0.2499	0.0244	0.9932	0.0075	0.0008	0.0063
BMI childhood	Fat free mass (UKB) female	0.4191	0.044	9.5202	1.7292e-21	0.2499	0.0244	0.9932	0.0075	0.0091	0.0054
BMI childhood	Fat free mass (UKB) male	0.3782	0.0439	8.6106	7.268e-18	0.2499	0.0244	0.9932	0.0075	0.0083	0.0071
BMI childhood	Fat free mass (UKB) meta	0.4132	0.0393	10.5133	7.4998e-26	0.2499	0.0244	0.9932	0.0075	0.011	0.0069
BMI childhood	Fat free mass adulthood	0.394	0.0741	5.3143	1.0708e-07	0.2504	0.0246	0.993	0.0082	0.0013	0.0052
BMI childhood	Fat free mass childhood	0.7139	0.0618	11.5569	6.8119e-31	0.2546	0.0261	0.9924	0.0083	0.1764	0.0055
BMI childhood	Obesity childhood	1.0849	0.0424	25.5892	2.0101e-144	0.2496	0.0244	0.9931	0.0075	0.328	0.0059
BMI childhood	Physical activity (UKB) meta-analyzed	-0.0694	0.0508	-1.3659	0.172	0.2515	0.0242	0.9922	0.0076	0.0016	0.0049
Body fat % (adulthood)	Body fat % (adulthood)	1	1.1216e-05	89156.5	0	0.1065	0.0082	0.9045	0.0063	0.9045	0.0063
Body fat % (UKB) female	Body fat % (adulthood)	0.9974	0.0408	24.444	5.8233e-132	0.1989	0.0107	1.0247	0.0086	-0.0016	0.0052
Body fat % (UKB) female	Body fat % (UKB) female	1	3.089e-06	323730	0	0.2039	0.0102	1.0205	0.0076	1.0205	0.0076
Body fat % (UKB) female	Body fat % (UKB) meta	0.9633	0.0108	89.3506	0	0.2039	0.0102	1.0205	0.0076	0.6293	0.0077
Body fat % (UKB) male	Body fat % (adulthood)	0.9526	0.0358	26.5913	8.5629e-156	0.2317	0.0107	1.0179	0.0093	0.003	0.0057
Body fat % (UKB) male	Body fat % (UKB) female	0.8936	0.028	31.8927	3.3716e-223	0.2303	0.0097	1.0212	0.008	0.0194	0.0064
Body fat % (UKB) male	Body fat % (UKB) male	1	2.2552e-07	4434300	0	0.2303	0.0097	1.0212	0.008	1.0212	0.008
Body fat % (UKB) male	Body fat % (UKB) meta	0.9831	0.0047	210.995	0	0.2303	0.0097	1.0212	0.008	0.826	0.0082
Body fat % (UKB) meta-analyzed	Body fat % (adulthood)	0.9948	0.0317	31.3807	3.7102e-216	0.206	0.0081	1.037	0.0109	0.0012	0.0065
Body fat % (UKB) meta-analyzed	Body fat % (UKB) female	0.9633	0.0108	89.3506	0	0.207	0.0076	1.0379	0.0099	0.6293	0.0077
Body fat % (UKB) meta-analyzed	Body fat % (UKB) male	0.9831	0.0047	210.995	0	0.207	0.0076	1.0379	0.0099	0.826	0.0082
Body fat % (UKB) meta-analyzed	Body fat % (UKB) meta	1	5.8672e-08	17044000	0	0.207	0.0076	1.0379	0.0099	1.0379	0.0099
Fat free mass (UKB) female	Body fat % (adulthood)	0.3404	0.0406	8.3746	5.5403e-17	0.2986	0.0164	1.0193	0.0104	-0.007	0.0052
Fat free mass (UKB) female	Body fat % (UKB) female	0.3772	0.0285	13.2363	5.4155e-40	0.3004	0.0162	1.0221	0.0094	0.4508	0.0058
Fat free mass (UKB) female	Body fat % (UKB) male	0.167	0.0333	5.0233	5.0801e-07	0.3004	0.0162	1.0221	0.0094	0.0047	0.0056
Fat free mass (UKB) female	Body fat % (UKB) meta	0.2571	0.0275	9.345	9.1895e-21	0.3004	0.0162	1.0222	0.0094	0.275	0.006
Fat free mass (UKB) female	Fat free mass (UKB) female	1	1.8134e-09	551440000	0	0.3004	0.0162	1.0221	0.0094	1.0221	0.0094
Fat free mass (UKB) female	Fat free mass (UKB) meta	0.9905	0.0048	208.37	0	0.3004	0.0162	1.0222	0.0094	0.8575	0.0113
Fat free mass (UKB) female	Fat free mass adulthood	0.6687	0.0566	11.815	3.2652e-32	0.2964	0.0166	1.0221	0.0109	-0.0045	0.0061
Fat free mass (UKB) female	Fat free mass childhood	0.2966	0.0503	5.9014	3.604e-09	0.3001	0.0172	1.0215	0.0106	0.0051	0.0055
Fat free mass (UKB) male	Body fat % (adulthood)	0.3138	0.0407	7.7166	1.1946e-14	0.3378	0.0199	1.0307	0.0147	-0.0076	0.0058
Fat free mass (UKB) male	Body fat % (UKB) female	0.3902	0.0285	13.6833	1.2785e-42	0.3379	0.0196	1.0383	0.0136	0.0025	0.0051
Fat free mass (UKB) male	Body fat % (UKB) male	0.1589	0.0338	4.7076	2.507e-06	0.3379	0.0196	1.0383	0.0136	0.3007	0.0068
Fat free mass (UKB) male	Body fat % (UKB) meta	0.2594	0.0275	9.4181	4.5942e-21	0.3379	0.0196	1.0383	0.0136	0.2403	0.0064
Fat free mass (UKB) male	Fat free mass (UKB) female	0.9484	0.0234	40.5065	0	0.3379	0.0196	1.0383	0.0136	0.029	0.0094
Fat free mass (UKB) male	Fat free mass (UKB) male	1	1.0394e-06	962125	0	0.3379	0.0196	1.0383	0.0136	1.0383	0.0136
Fat free mass (UKB) male	Fat free mass (UKB) meta	0.9816	0.008	122.319	0	0.3379	0.0196	1.0383	0.0136	0.6159	0.0132
Fat free mass (UKB) male	Fat free mass adulthood	0.6215	0.0545	11.4105	3.7063e-30	0.3364	0.0209	1.0327	0.0161	-0.0066	0.0072
Fat free mass (UKB) male	Fat free mass childhood	0.2869	0.0474	6.0559	1.3964e-09	0.337	0.0209	1.0382	0.0152	-0.0022	0.0061
Fat free mass (UKB) meta-analyzed	Body fat % (adulthood)	0.335	0.0369	9.0737	1.1506e-19	0.2895	0.014	1.0476	0.0176	-0.0102	0.0062
Fat free mass (UKB) meta-analyzed	Body fat % (UKB) female	0.3899	0.0248	15.7192	1.1175e-55	0.2905	0.0132	1.0561	0.0154	0.3719	0.0061
Fat free mass (UKB) meta-analyzed	Body fat % (UKB) male	0.1691	0.0302	5.589	2.2843e-08	0.2905	0.0132	1.0561	0.0154	0.1739	0.0067
Fat free mass (UKB) meta-analyzed	Body fat % (UKB) meta	0.2636	0.0249	10.5736	3.9517e-26	0.2905	0.0132	1.0561	0.0154	0.3623	0.007
Fat free mass (UKB) meta-analyzed	Fat free mass (UKB) female	0.9905	0.0048	208.37	0	0.2905	0.0132	1.0561	0.0154	0.8575	0.0113
Fat free mass (UKB) meta-analyzed	Fat free mass (UKB) male	0.9816	0.008	122.319	0	0.2905	0.0132	1.0561	0.0154	0.6159	0.0132
Fat free mass (UKB) meta-analyzed	Fat free mass (UKB) meta	1	3.1094e-07	3216100	0	0.2905	0.0132	1.0561	0.0154	1.0561	0.0154
Fat free mass (UKB) meta-analyzed	Fat free mass adulthood	0.6538	0.0506	12.929	3.0899e-38	0.2873	0.0142	1.0533	0.0186	-0.0068	0.0075
Fat free mass (UKB) meta-analyzed	Fat free mass childhood	0.2957	0.0424	6.9668	3.2427e-12	0.2894	0.015	1.0574	0.0184	0.0031	0.0061
Fat free mass adulthood	Body fat % (adulthood)	-0.1459	0.0682	-2.1384	0.0325	0.1287	0.0152	1.0003	0.0077	-0.101	0.005
Fat free mass adulthood	Body fat % (UKB) female	-0.1057	0.0573	-1.8453	0.065	0.1293	0.0153	0.9997	0.008	-0.0043	0.0057
Fat free mass adulthood	Body fat % (UKB) male	-0.229	0.0483	-4.7445	2.0905e-06	0.1293	0.0153	0.9997	0.008	0.0065	0.0052
Fat free mass adulthood	Body fat % (UKB) meta	-0.1741	0.0437	-3.986	6.7198e-05	0.1293	0.0153	0.9998	0.008	0.001	0.0059
Fat free mass adulthood	Fat free mass adulthood	1	1.229e-05	81368.5	0	0.1291	0.0151	1	0.0079	1	0.0079
Fat free mass adulthood	Fat free mass childhood	0.69	0.0987	6.9923	2.7034e-12	0.1315	0.0164	0.9985	0.0082	-0.0002	0.0057
Fat free mass childhood	Body fat % (adulthood)	0.0242	0.0716	0.338	0.7354	0.3646	0.0492	0.9818	0.0076	-0.007	0.0054
Fat free mass childhood	Body fat % (UKB) female	-0.0747	0.0558	-1.3376	0.181	0.3938	0.0476	0.9755	0.0065	-0.0007	0.0053
Fat free mass childhood	Body fat % (UKB) male	0.0906	0.0495	1.8309	0.0671	0.3938	0.0476	0.9755	0.0065	-0.0131	0.0055
Fat free mass childhood	Body fat % (UKB) meta	0.0262	0.044	0.5971	0.5505	0.3938	0.0476	0.9755	0.0065	-0.0108	0.0058
Fat free mass childhood	Fat free mass childhood	1	6.5483e-06	152714	0	0.3965	0.048	0.975	0.0064	0.975	0.0064
Obesity childhood	Body fat % (adulthood)	0.6111	0.056	10.9224	9.004e-28	0.4204	0.0454	0.9205	0.0077	0.0018	0.0045
Obesity childhood	Body fat % (UKB) female	0.461	0.0465	9.9114	3.7141e-23	0.4116	0.0454	0.9226	0.0074	0.0044	0.0054
Obesity childhood	Body fat % (UKB) male	0.4674	0.0448	10.4366	1.6867e-25	0.4116	0.0454	0.9226	0.0074	0.0056	0.0052
Obesity childhood	Body fat % (UKB) meta	0.4775	0.0397	12.042	2.1378e-33	0.4116	0.0454	0.9226	0.0074	0.007	0.0056
Obesity childhood	Fat free mass (UKB) female	0.4631	0.0453	10.2145	1.7077e-24	0.4116	0.0454	0.9226	0.0074	0.0016	0.0056
Obesity childhood	Fat free mass (UKB) male	0.4053	0.0423	9.5908	8.7393e-22	0.4116	0.0454	0.9226	0.0074	0.001	0.006
Obesity childhood	Fat free mass (UKB) meta	0.4433	0.0386	11.4912	1.4606e-30	0.4116	0.0454	0.9226	0.0074	0.0021	0.0064
Obesity childhood	Fat free mass adulthood	0.3241	0.0741	4.3737	1.2217e-05	0.4156	0.0426	0.9222	0.008	0.0019	0.0052
Obesity childhood	Fat free mass childhood	0.5751	0.0745	7.7151	1.2093e-14	0.4097	0.0461	0.9258	0.0079	0.0694	0.0045
Obesity childhood	Obesity childhood	1	2.4739e-05	40423.9	0	0.413	0.0452	0.9221	0.0073	0.9221	0.0073
Physical activity (UKB) female	BMI childhood	-0.0756	0.0641	-1.1795	0.2382	0.1532	0.0158	1.0104	0.0076	-0.0022	0.005
Physical activity (UKB) female	Body fat % (adulthood)	-0.468	0.0631	-7.4131	1.2334e-13	0.1535	0.0157	1.0104	0.0075	0.0018	0.0048
Physical activity (UKB) female	Body fat % (UKB) female	-0.4601	0.0462	-9.9586	2.312e-23	0.1561	0.0147	1.0098	0.0069	-0.0787	0.0055
Physical activity (UKB) female	Body fat % (UKB) male	-0.3985	0.0453	-8.807	1.2849e-18	0.1561	0.0147	1.0098	0.0069	-0.0045	0.005
Physical activity (UKB) female	Body fat % (UKB) meta	-0.4375	0.0372	-11.7759	5.1951e-32	0.1561	0.0147	1.0099	0.007	-0.0503	0.0054
Physical activity (UKB) female	Fat free mass (UKB) female	-0.1509	0.0436	-3.4637	0.0005	0.1561	0.0147	1.0098	0.0069	-0.0322	0.0051
Physical activity (UKB) female	Fat free mass (UKB) male	-0.1953	0.0419	-4.6603	3.1574e-06	0.1561	0.0147	1.0098	0.0069	-0.0094	0.0055
Physical activity (UKB) female	Fat free mass (UKB) meta	-0.1766	0.0377	-4.6836	2.8193e-06	0.1561	0.0147	1.0099	0.007	-0.0312	0.0058
Physical activity (UKB) female	Fat free mass adulthood	0.0431	0.0826	0.5216	0.602	0.1537	0.0162	1.0109	0.0081	0.0073	0.0056
Physical activity (UKB) female	Fat free mass childhood	0.0306	0.0774	0.3951	0.6928	0.1533	0.0159	1.0123	0.0075	0.0048	0.0051
Physical activity (UKB) female	Obesity childhood	-0.0308	0.062	-0.4973	0.619	0.153	0.0149	1.0107	0.007	-0.0047	0.0045
Physical activity (UKB) female	Physical activity (UKB) female	1	3.9619e-08	25240000	0	0.1547	0.0148	1.0106	0.0068	1.0106	0.0068
Physical activity (UKB) male	BMI childhood	-0.108	0.0671	-1.6087	0.1077	0.1526	0.0193	0.9913	0.0076	0.0067	0.0049
Physical activity (UKB) male	Body fat % (adulthood)	-0.2657	0.061	-4.3569	1.3192e-05	0.1528	0.0193	0.9919	0.0078	-0.0013	0.0047
Physical activity (UKB) male	Body fat % (UKB) female	-0.3458	0.048	-7.2062	5.7526e-13	0.1542	0.0182	0.992	0.0071	-0.0118	0.005
Physical activity (UKB) male	Body fat % (UKB) male	-0.3363	0.0448	-7.5102	5.9031e-14	0.1542	0.0182	0.992	0.0071	-0.0689	0.0053
Physical activity (UKB) male	Body fat % (UKB) meta	-0.3486	0.0399	-8.7374	2.386e-18	0.1542	0.0182	0.992	0.0071	-0.062	0.0055
Physical activity (UKB) male	Fat free mass (UKB) female	-0.124	0.047	-2.638	0.0083	0.1542	0.0182	0.992	0.0071	-0.0052	0.0052
Physical activity (UKB) male	Fat free mass (UKB) male	-0.1423	0.0432	-3.2918	0.001	0.1542	0.0182	0.992	0.0071	-0.0316	0.0056
Physical activity (UKB) male	Fat free mass (UKB) meta	-0.1363	0.038	-3.5849	0.0003	0.1542	0.0182	0.992	0.0071	-0.022	0.0057
Physical activity (UKB) male	Fat free mass adulthood	0.0892	0.086	1.0367	0.2999	0.155	0.0196	0.9906	0.0083	-0.0096	0.0053
Physical activity (UKB) male	Fat free mass childhood	-0.0114	0.0903	-0.1261	0.8997	0.151	0.019	0.9937	0.0076	0.009	0.0049
Physical activity (UKB) male	Obesity childhood	0.0165	0.0693	0.2381	0.8118	0.1549	0.0183	0.9908	0.0073	-0.0031	0.0046
Physical activity (UKB) male	Physical activity (UKB) female	0.9979	0.0875	11.4074	3.8406e-30	0.1533	0.0184	0.9926	0.0071	-0.0041	0.0047
Physical activity (UKB) male	Physical activity (UKB) male	1	2.6124e-06	382786	0	0.1532	0.0184	0.9926	0.0071	0.9926	0.0071
Physical activity (UKB) meta-analyzed	Body fat % (adulthood)	-0.3475	0.0458	-7.5846	3.3363e-14	0.1425	0.0107	0.9965	0.0087	0.0002	0.0049
Physical activity (UKB) meta-analyzed	Body fat % (UKB) female	-0.3907	0.035	-11.1743	5.4487e-29	0.1432	0.0097	0.9966	0.0075	-0.0605	0.0056
Physical activity (UKB) meta-analyzed	Body fat % (UKB) male	-0.3509	0.0329	-10.6631	1.5143e-26	0.1432	0.0097	0.9966	0.0075	-0.0504	0.0053
Physical activity (UKB) meta-analyzed	Body fat % (UKB) meta	-0.3771	0.028	-13.4455	3.2736e-41	0.1432	0.0097	0.9966	0.0075	-0.0763	0.0056
Physical activity (UKB) meta-analyzed	Fat free mass (UKB) female	-0.126	0.0359	-3.5056	0.0005	0.1432	0.0097	0.9966	0.0075	-0.028	0.0051
Physical activity (UKB) meta-analyzed	Fat free mass (UKB) male	-0.157	0.0331	-4.7353	2.1871e-06	0.1432	0.0097	0.9966	0.0075	-0.0314	0.0055
Physical activity (UKB) meta-analyzed	Fat free mass (UKB) meta	-0.1444	0.03	-4.8197	1.4377e-06	0.1432	0.0097	0.9966	0.0075	-0.0403	0.0058
Physical activity (UKB) meta-analyzed	Fat free mass adulthood	0.074	0.0678	1.0911	0.2752	0.1408	0.0102	0.999	0.0088	-0.0014	0.0058
Physical activity (UKB) meta-analyzed	Fat free mass childhood	0.0227	0.065	0.3485	0.7274	0.1425	0.0105	0.9987	0.0083	0.0075	0.0049
Physical activity (UKB) meta-analyzed	Obesity childhood	0.027	0.0497	0.5427	0.5873	0.1453	0.0102	0.9933	0.0081	-0.0069	0.0043
Physical activity (UKB) meta-analyzed	Physical activity (UKB) female	0.9925	0.0212	46.8874	0	0.1429	0.0098	0.9967	0.0074	0.697	0.006
Physical activity (UKB) meta-analyzed	Physical activity (UKB) male	0.9978	0.0262	38.1491	0	0.1429	0.0098	0.9967	0.0074	0.657	0.0065
Physical activity (UKB) meta-analyzed	Physical activity (UKB) meta-analyzed	1	1.4269e-07	7008100	0	0.1429	0.0098	0.9967	0.0074	0.9967	0.0074
Glycemic traits
Anorexia nervosa (PGC2)	Fasting glucose age/sex-adj	-0.1392	0.0616	-2.2607	0.0238	0.1797	0.0118	1.023	0.0098	0.0011	0.0058
Anorexia nervosa (PGC2)	Fasting insulin age/sex-adj	-0.2931	0.0684	-4.2833	1.8415e-05	0.1798	0.0118	1.0228	0.0098	-0.0065	0.0052
Anorexia nervosa (PGC2)	HOMA-IR: Insulin resistance age/sex-adj	-0.2883	0.0689	-4.1866	2.8323e-05	0.1797	0.0119	1.0229	0.0099	-0.0057	0.0052
Anorexia nervosa (PGC2)	HOMA-IR: Insulin resistance Both	-0.2189	0.0809	-2.7049	0.0068	0.1826	0.0125	1.0235	0.0123	0.0011	0.0058
Anorexia nervosa (PGC2)	HOMA-IR: Insulin resistance Female	-0.1029	0.1082	-0.9512	0.3415	0.1824	0.0125	1.0236	0.0122	-0.0012	0.0062
Anorexia nervosa (PGC2)	HOMA-IR: Insulin resistance Male	-0.3137	0.1136	-2.7609	0.0058	0.1825	0.0125	1.0233	0.0124	0.0033	0.0054
Anorexia nervosa (PGC2)	Fasting insulin Both	-0.2754	0.0528	-5.2192	1.7965e-07	0.1804	0.0124	1.0217	0.0106	-0.0043	0.006
Anorexia nervosa (PGC2)	Fasting insulin Female	-0.363	0.0724	-5.0153	5.2947e-07	0.1804	0.0124	1.0218	0.0106	0.003	0.0057
Anorexia nervosa (PGC2)	Fasting insulin Male	-0.1609	0.0545	-2.951	0.0032	0.1804	0.0124	1.0217	0.0105	-0.009	0.0054
Anorexia nervosa (PGC2)	Fasting glucose Both	-0.107	0.0443	-2.4169	0.0157	0.1804	0.0125	1.0216	0.0106	0.0017	0.0064
Anorexia nervosa (PGC2)	Fasting glucose Female	-0.1081	0.0481	-2.2467	0.0247	0.1804	0.0124	1.0217	0.0106	0.0036	0.0058
Anorexia nervosa (PGC2)	Fasting glucose Male	-0.0939	0.0521	-1.8027	0.0714	0.1809	0.0124	1.021	0.0106	-0.0019	0.0059
Anorexia nervosa (PGC2)	Fasting glucose BMI-adj	-0.1051	0.0545	-1.9293	0.0537	0.1784	0.0121	1.0238	0.0103	-0.003	0.0063
Anorexia nervosa (PGC2)	Fasting insulin BMI-adj	-0.2368	0.056	-4.2331	2.305e-05	0.1783	0.0121	1.0238	0.0103	-0.0154	0.0054
Psychiatric disorders and realted traits
Anorexia nervosa (PGC2)	Anxiety Both	0.252	0.0471	5.348	8.8955e-08	0.1789	0.012	1.0244	0.01	0.0159	0.0056
Anorexia nervosa (PGC2)	Anxiety Female	0.1903	0.0588	3.2343	0.0012	0.1789	0.012	1.0244	0.01	0.0227	0.0058
Anorexia nervosa (PGC2)	Anxiety Male	0.353	0.0725	4.8694	1.1193e-06	0.1789	0.012	1.0244	0.01	-0.0004	0.0052
Anorexia nervosa (PGC2)	MDD Both	0.2776	0.0709	3.9176	8.945e-05	0.1787	0.012	1.0245	0.01	0.0376	0.0064
Anorexia nervosa (PGC2)	MDD Female	0.2573	0.0732	3.5161	0.0004	0.1783	0.0122	1.0249	0.0102	0.0268	0.0057
Anorexia nervosa (PGC2)	MDD Male	0.2632	0.1573	1.6731	0.0943	0.178	0.0121	1.0241	0.0099	0.0447	0.0064
Anorexia nervosa (PGC2)	Education Years Both	0.2473	0.0311	7.9621	1.6911e-15	0.1797	0.0121	1.0233	0.0101	-0.0091	0.0075
Anorexia nervosa (PGC2)	Education Years Female	0.2508	0.0339	7.3985	1.3774e-13	0.1794	0.0121	1.0238	0.0101	-0.0121	0.0066
Anorexia nervosa (PGC2)	Education Years Male	0.2301	0.0387	5.9497	2.6865e-09	0.1798	0.0121	1.0232	0.0101	-0.0014	0.0071
Anorexia nervosa (PGC2)	Neuroticism Both	0.2432	0.0411	5.921	3.199e-09	0.1789	0.012	1.0244	0.01	0.0146	0.0059
Anorexia nervosa (PGC2)	Neuroticism Female	0.1994	0.0522	3.8184	0.0001	0.1789	0.012	1.0244	0.01	0.0159	0.0059
Anorexia nervosa (PGC2)	Neuroticism Male	0.2708	0.0572	4.7339	2.2023e-06	0.1789	0.012	1.0244	0.01	0.006	0.0054
Anorexia nervosa (PGC2)	OCD Both	0.4493	0.0768	5.8483	4.9673e-09	0.1787	0.012	1.0245	0.01	0.0132	0.0054
Anorexia nervosa (PGC2)	OCD Female	0.4348	0.1166	3.728	0.0002	0.1817	0.013	1.0214	0.0116	0.008	0.0068
Anorexia nervosa (PGC2)	OCD Male	0.8411	0.4903	1.7155	0.0862	0.1822	0.013	1.0208	0.0116	0.0069	0.006
Anorexia nervosa (PGC2)	Schizophrenia Both	0.2467	0.0285	8.6627	4.6066e-18	0.1789	0.0119	1.0243	0.01	0.0435	0.0078
Anorexia nervosa (PGC2)	Schizophrenia Female	0.2347	0.0393	5.9749	2.3019e-09	0.1789	0.0119	1.0242	0.01	0.0432	0.0066
Anorexia nervosa (PGC2)	Schizophrenia Male	0.2347	0.0309	7.5876	3.2582e-14	0.1789	0.0119	1.0242	0.01	0.0211	0.0069
p1 = trait 1; p2 = trait 2; rg = genetic correlation; se = standard error; z = z value; p = p value; h2_obs = SNP-heritability on the observed scale of trait 2; h2_obs_se = standard error thereof; h2_int = intercept of the SNP-heritability of trait 2; h2_int_se = standard error therepf; gcov_int = intercept of the genetic covariance of trait 2; gcov_int_se = standard error thereof; AN = anorexia …

[truncated: 1 more sheets: S8a. Rg AN female]
